# Supplementary material for: Cost-effectiveness of pembrolizumab for advanced non-small cell lung cancer patients with varying comorbidity burden
Source: PLoS One. 2020 Jan 29;15(1):e0228288. doi: 10.1371/journal.pone.0228288 (PMC6988966; doi:10.1371/journal.pone.0228288)
Supplement: S2 File — (XLSX) [file pone.0228288.s002.xlsx]

## Sheet: Contents
	Supporting Information
Contents:
S2 Table A. Cost and QALY of Pembrolizumab Combination Therapy vs. Chemotherapy
S2 Table B. Cost and QALY of PD-L1 50% Population
S2 Table C. Tornado Diagram of Combination Therapy
S2 Table D. Tornado Diagram of Pembrolizumab Therapy
S2 Table E. Cancer Specific Survival of Patients with Non-Squamous Cell
S2 Table F. Cancer Specific Survival of Patients with Squamous Cell
S2 Table G. Overall Survival of Patients with Non-Squamous Cell
S2 Table H. Overall Survival of Patients with Squamous Cell

## Sheet: Combo_results
S2 Table A
	Pembrolizumab Combination vs. Chemotherapy
1	Charlson 0
	Strategy	Cost	Eff. (QALM)	QALY	Inc. Cost	Inc. QALY	ICER
	Chemotherapy	53805.2	8.02	0.668333	-	-	-
	Pembro. Comb.	159026	15.28	1.27333	105221	0.605	173919
2	Charlson 1
	Strategy	Cost	Eff. (QALM)	QALY	Inc. Cost	Inc. QALY	ICER
	Chemotherapy	52904.6	7.97	0.664167	-	-	-
	Pembro. Comb.	156544	15.07	1.25583	103639	0.591667	175165
3	Charlson 2+
	Strategy	Cost	Eff. (QALM)	QALY	Inc. Cost	Inc. QALY	ICER
	Chemotherapy	50818.3	7.64	0.636667	-	-	-
	Pembro. Comb.	153825	14.44	1.20333	103007	0.566667	181777
4	COPD
	Strategy	Cost	Eff. (QALM)	QALY	Inc. Cost	Inc. QALY	ICER
	Chemotherapy	52498.3	7.86	0.655	-	-	-
	Pembro. Comb.	155272	14.76	1.23	102774	0.575	178737
5	Diabetes
	Strategy	Cost	Eff. (QALM)	QALY	Inc. Cost	Inc. QALY	ICER
	Chemotherapy	52274	7.68	0.64	-	-	-
	Pembro. Comb.	155252	14.63	1.21917	102978	0.579167	177803
6	Congestive Heart Failure
	Strategy	Cost	Eff. (QALM)	QALY	Inc. Cost	Inc. QALY	ICER
	Chemotherapy	48961.7	7.34	0.611667	-	-	-
	Pembro. Comb.	150760	13.92	1.16	101799	0.548333	185651
7	Peripheral Vascular Disease
	Strategy	Cost	Eff. (QALM)	QALY	Inc. Cost	Inc. QALY	ICER
	Chemotherapy	52210.3	8	0.666667	-	-	-
	Pembro. Comb.	155764	15.11	1.25917	103554	0.5925	174775
8	Cerebrovascular Disease
	Strategy	Cost	Eff. (QALM)	QALY	Inc. Cost	Inc. QALY	ICER
	Chemotherapy	50307.7	7.42	0.618333	-	-	-
	Pembro. Comb.	152966	14.15	1.17917	102658	0.560833	183046
x

## Sheet: PDL1_high_results
S2 Table B
	PD-L1 50% Population
	Charlson 0							1
	Strategy	Cost	Eff. (QALM)	QALY	Inc. Cost	Inc. QALY	ICER
	Chemotherapy	53869.6	8.01	0.6675	-	-	-
	Pembro. Mono.	138123	13.71	1.1425	Weakly Dominated
	Pembro. Comb.	164547	17.02	1.41833	110677	0.750833	147406
	Charlson 1							2
	Strategy	Cost	Eff. (QALM)	QALY	Inc. Cost	Inc. QALY	ICER
	Chemotherapy	52965.7	7.97	0.664167	-	-	-
	Pembro. Mono.	134243	13.41	1.1175	Weakly Dominated
	Pembro. Comb.	161879	16.74	1.395	108913	0.730833	149026
	Charlson 2+							3
	Strategy	Cost	Eff. (QALM)	QALY	Inc. Cost	Inc. QALY	ICER
	Chemotherapy	50997.1	7.64	0.636667	-	-	-
	Pembro. Mono.	131700	12.89	1.07417	Weakly Dominated
	Pembro. Comb.	159677	16.08	1.34	108680	0.703333	154521
	COPD							4
	Strategy	Cost	Eff. (QALM)	QALY	Inc. Cost	Inc. QALY	ICER
	Chemotherapy	52622.4	7.87	0.655833	-	-	-
	Pembro. Mono.	132652	13.17	1.0975	Weakly Dominated
	Pembro. Comb.	160698	16.4	1.36667	108075	0.710833	152040
	Diabetes							5
	Strategy	Cost	Eff. (QALM)	QALY	Inc. Cost	Inc. QALY	ICER
	Chemotherapy	52371.4	7.68	0.64	-	-	-
	Pembro. Mono.	133268	13.03	1.08583	Weakly Dominated
	Pembro. Comb.	161209	16.3	1.35833	108837	0.718333	151513
	Congestive Heart Failure							6
	Strategy	Cost	Eff. (QALM)	QALY	Inc. Cost	Inc. QALY	ICER
	Chemotherapy	49079.1	7.33	0.610833	-	-	-
	Pembro. Mono.	127567	12.31	1.02583	Weakly Dominated
	Pembro. Comb.	156476	15.4	1.28333	107396	0.6725	159697
	Peripheral Vascular Disease							7
	Strategy	Cost	Eff. (QALM)	QALY	Inc. Cost	Inc. QALY	ICER
	Chemotherapy	52307.5	8	0.666667	-	-	-
	Pembro. Mono.	133918	13.48	1.12333	Weakly Dominated
	Pembro. Comb.	161530	16.77	1.3975	109223	0.730833	149450
	Cerebrovascular Disease							8
	Strategy	Cost	Eff. (QALM)	QALY	Inc. Cost	Inc. QALY	ICER
	Chemotherapy	50414.6	7.41	0.6175	-	-	-
	Pembro. Mono.	130690	12.67	1.05583	Weakly Dominated
	Pembro. Comb.	158308	15.71	1.30917	107894	0.691667	155991
x								x

## Sheet: tornado_combo
S2 Table C
		Pembro Combo
	Variable	ICER	Variable Lower Limit	Variable Upper Limit	Delta
1	HR for death pembrolizumab combination (nonsquamous): 0.38-0.64	173919	132359	250405	118046
2	Stage IV NSCLC utility: 0.57-0.95	173919	232062	139340	92722.3
3	Pembrolizumab price/mg: $36.90-$61.50	173919	144033	206585	62551.4
4	Pembrolizumab combination ToT (nonsquamous, months): 5.55-9.25	173919	140733	202987	62254.5
5	Age 70-79 years utility: 0.60-1.00	173919	204931	151235	53695.8
6	HR for death pembrolizumab combination (squamous): 0.49-0.85	173919	158884	189026	30141.4
7	Age 69 years & younger utility: 0.62-1.00	173919	189176	165280	23895.9
8	Pemetrexed price/mg: $5.12-$8.54	173919	166206	180347	14141.1
9	Chemotherapy ToT (nonsquamous, months): 2.07-3.45	173919	182520	169487	13032.7
10	Pembrolizumab combination ToT (squamous, months): 4.73-7.88	173919	169392	179659	10267.9

## Sheet: tornado_mono
S2 Table D
		Pembro Mono
	Variable	ICER	Variable Lower Limit	Variable Upper Limit	Delta
1	HR for death pembrolizumab combination (nonsquamous, PD-L1≥50%): 0.26-0.68	147406	98135.3	279294	181159
2	Stage IV NSCLC utility (with chemotherapy): 0.57-0.95	147406	193558	116067	77491.2
4	Pembrolizumab combination ToT (nonsquamous, months): 5.55-9.25	147406	119788	172028	52240
3	Pembrolizumab price/mg: $36.90-$61.50	147406	121433	172511	51077.6
5	Age 70-79 years utility: 0.60-1.00	147406	173042	127610	45431.9
6	HR for death pembrolizumab combination (squamous, PD-L1≥50%): 0.37-1.10	147406	126994	164623	37629.1
7	Age 69 years & younger utility: 0.62-1.00	147406	158345	139344	19001.4
8	Pemetrexed price/mg: $5.12-$8.54	147406	141858	154221	12362.4
9	Chemotherapy ToT (nonsquamous, months): 2.07-3.45	147406	152349	142239	10109.2
10	Pembrolizumab combination ToT (squamous, months): 4.73-7.88	147406	143799	152321	8522.17

## Sheet: SM_OS_nsq_ca_death
S2 Table E
Charlson 0		Charlson 1		Charlson 2+		COPD		Diabetes		CHF		PVD		CVD
Nonquamous		Nonquamous		Nonquamous		Nonquamous		Nonquamous		Nonquamous		Nonquamous		Nonquamous
CHEMO		CHEMO		CHEMO		CHEMO		CHEMO		CHEMO		CHEMO		CHEMO
Months	% Alive	Months	% Alive	Months	% Alive	Months	% Alive	Months	% Alive	Months	% Alive	Months	% Alive	Months	% Alive
0.0328767	0.999403	0.0328767	0.999322	0.0328767	0.999514	0.0328767	0.999255	0.0328767	0.999459	0.0657534	0.99849	0.0328767	0.99888	0.0328767	0.99826
0.0986301	0.99821	0.0657534	0.99831	0.0657534	0.99806	0.0657534	0.99739	0.0657534	0.99892	0.0986301	0.99244	0.0986301	0.99777	0.0986301	0.99652
0.131507	0.99702	0.0986301	0.99729	0.0986301	0.99611	0.0986301	0.99628	0.0986301	0.99675	0.131507	0.99092	0.131507	0.99665	0.131507	0.99478
0.164384	0.99523	0.131507	0.99593	0.131507	0.99465	0.131507	0.99516	0.131507	0.99513	0.164384	0.9849	0.164384	0.99441	0.164384	0.9878
0.19726	0.99364	0.164384	0.99559	0.164384	0.99028	0.164384	0.99293	0.164384	0.99242	0.19726	0.9834	0.19726	0.9933	0.19726	0.9861
0.230137	0.99185	0.19726	0.9939	0.19726	0.9864	0.19726	0.99032	0.19726	0.9886	0.230137	0.9803	0.230137	0.99218	0.230137	0.9843
0.263014	0.99065	0.230137	0.99221	0.230137	0.9844	0.230137	0.9881	0.230137	0.9865	0.263014	0.9728	0.263014	0.9877	0.263014	0.9809
0.29589	0.9875	0.263014	0.9898	0.263014	0.981	0.263014	0.9866	0.263014	0.9832	0.29589	0.9697	0.29589	0.9855	0.29589	0.9774
0.328767	0.9857	0.29589	0.9864	0.29589	0.9786	0.29589	0.9847	0.29589	0.9805	0.328767	0.9622	0.328767	0.9844	0.328767	0.9757
0.361644	0.9835	0.328767	0.9841	0.328767	0.9747	0.328767	0.9825	0.328767	0.9767	0.361644	0.9561	0.361644	0.9777	0.361644	0.9652
0.394521	0.9811	0.361644	0.982	0.361644	0.9703	0.361644	0.9792	0.361644	0.974	0.394521	0.9531	0.394521	0.9765	0.394521	0.9635
0.427397	0.9791	0.394521	0.9787	0.394521	0.9674	0.394521	0.9743	0.394521	0.9702	0.427397	0.944	0.427397	0.9743	0.427397	0.9617
0.460274	0.9769	0.427397	0.9753	0.427397	0.9645	0.427397	0.9713	0.427397	0.9686	0.460274	0.9425	0.460274	0.9732	0.460274	0.96
0.493151	0.9747	0.460274	0.9715	0.460274	0.9621	0.460274	0.968	0.460274	0.9648	0.493151	0.941	0.493151	0.9676	0.493151	0.9565
0.526027	0.9728	0.493151	0.9688	0.493151	0.9601	0.493151	0.9646	0.493151	0.9643	0.526027	0.9319	0.526027	0.9642	0.526027	0.9513
0.558904	0.9718	0.526027	0.9671	0.526027	0.9538	0.526027	0.9605	0.526027	0.9616	0.558904	0.9274	0.591781	0.9631	0.558904	0.9478
0.591781	0.9702	0.558904	0.9641	0.558904	0.9514	0.558904	0.9568	0.558904	0.9589	0.591781	0.9244	0.624658	0.962	0.591781	0.9443
0.624658	0.9684	0.591781	0.9627	0.591781	0.947	0.591781	0.9546	0.591781	0.9545	0.624658	0.9228	0.657534	0.952	0.657534	0.9391
0.657534	0.9652	0.624658	0.9597	0.624658	0.9456	0.624658	0.952	0.624658	0.9524	0.657534	0.9168	0.690411	0.9475	0.690411	0.9339
0.690411	0.9624	0.657534	0.9553	0.657534	0.9412	0.657534	0.9475	0.657534	0.9486	0.690411	0.9138	0.723288	0.9441	0.723288	0.9304
0.723288	0.9606	0.690411	0.9522	0.690411	0.9373	0.690411	0.9445	0.690411	0.9459	0.723288	0.9107	0.756164	0.9397	0.756164	0.9252
0.756164	0.9592	0.723288	0.9495	0.723288	0.9339	0.723288	0.9427	0.723288	0.9421	0.756164	0.9092	0.789041	0.9374	0.789041	0.9235
0.789041	0.958	0.756164	0.9458	0.756164	0.9315	0.756164	0.9397	0.756164	0.9388	0.789041	0.9047	0.821918	0.9352	0.821918	0.9217
0.821918	0.9553	0.789041	0.9421	0.789041	0.9285	0.789041	0.936	0.789041	0.9361	0.821918	0.9032	0.854795	0.9285	0.854795	0.9148
0.854795	0.9515	0.821918	0.9404	0.821918	0.9276	0.821918	0.9337	0.821918	0.9356	0.854795	0.8986	0.887671	0.9274	0.887671	0.913
0.887671	0.9497	0.854795	0.9373	0.854795	0.9237	0.854795	0.9308	0.854795	0.9329	0.887671	0.8971	0.920548	0.924	0.920548	0.9113
0.920548	0.9465	0.887671	0.9356	0.887671	0.9193	0.887671	0.9278	0.887671	0.9285	0.920548	0.8896	0.986301	0.9207	0.986301	0.9096
0.953425	0.9443	0.920548	0.9309	0.920548	0.9164	0.920548	0.9241	0.920548	0.9253	0.953425	0.8865	1.01918	0.9162	1.01918	0.9026
0.986301	0.9423	0.953425	0.9271	0.953425	0.914	0.953425	0.9203	0.953425	0.922	0.986301	0.8835	1.05205	0.9117	1.05205	0.8974
1.01918	0.9397	0.986301	0.9251	0.986301	0.9105	0.986301	0.9192	0.986301	0.9188	1.08493	0.879	1.08493	0.9061	1.08493	0.8939
1.05205	0.936	1.01918	0.9214	1.01918	0.9076	1.01918	0.9166	1.01918	0.915	1.11781	0.8775	1.11781	0.9028	1.15068	0.887
1.08493	0.9342	1.05205	0.918	1.05205	0.9047	1.05205	0.914	1.05205	0.9107	1.15068	0.8729	1.15068	0.9017	1.18356	0.8852
1.11781	0.9314	1.08493	0.9149	1.08493	0.9013	1.08493	0.9099	1.08493	0.9096	1.18356	0.8714	1.18356	0.8994	1.21644	0.8835
1.15068	0.9282	1.11781	0.9116	1.11781	0.8984	1.11781	0.9073	1.11781	0.9053	1.21644	0.8669	1.21644	0.8961	1.24932	0.8783
1.18356	0.9256	1.15068	0.9102	1.15068	0.896	1.15068	0.9054	1.15068	0.9042	1.24932	0.8623	1.24932	0.8939	1.28219	0.8748
1.21644	0.9238	1.18356	0.9082	1.18356	0.8916	1.18356	0.9028	1.18356	0.9009	1.28219	0.8563	1.28219	0.8916	1.31507	0.8713
1.24932	0.9211	1.21644	0.9058	1.21644	0.8882	1.21644	0.9002	1.21644	0.8971	1.31507	0.8548	1.31507	0.8883	1.34795	0.8696
1.28219	0.9193	1.24932	0.9031	1.24932	0.8858	1.24932	0.898	1.24932	0.8928	1.34795	0.8533	1.34795	0.886	1.38082	0.8678
1.31507	0.9171	1.28219	0.8997	1.28219	0.8843	1.28219	0.8965	1.28219	0.8906	1.38082	0.8502	1.38082	0.8816	1.4137	0.8643
1.34795	0.9153	1.31507	0.896	1.31507	0.8819	1.31507	0.8935	1.31507	0.8879	1.4137	0.8457	1.4137	0.8782	1.44658	0.8609
1.38082	0.9123	1.34795	0.8933	1.34795	0.8799	1.34795	0.892	1.34795	0.8847	1.44658	0.8427	1.44658	0.8715	1.47945	0.8591
1.4137	0.9095	1.38082	0.8905	1.38082	0.8775	1.38082	0.8894	1.38082	0.882	1.47945	0.8381	1.47945	0.8704	1.54521	0.8557
1.44658	0.9075	1.4137	0.8868	1.4137	0.8746	1.4137	0.8857	1.4137	0.8782	1.54521	0.8366	1.51233	0.8659	1.57808	0.8504
1.47945	0.9038	1.44658	0.8851	1.44658	0.8721	1.44658	0.8842	1.44658	0.8766	1.57808	0.8351	1.54521	0.8615	1.61096	0.847
1.51233	0.9022	1.47945	0.8824	1.47945	0.8687	1.47945	0.8816	1.47945	0.8722	1.61096	0.8321	1.57808	0.8559	1.64384	0.8383
1.54521	0.9002	1.51233	0.88	1.51233	0.8658	1.51233	0.8801	1.51233	0.8701	1.64384	0.8275	1.61096	0.8536	1.67671	0.8348
1.57808	0.8976	1.54521	0.877	1.54521	0.8639	1.54521	0.8779	1.54521	0.8679	1.67671	0.826	1.64384	0.8503	1.70959	0.8313
1.61096	0.8968	1.57808	0.8746	1.57808	0.8605	1.57808	0.8745	1.57808	0.8657	1.70959	0.8245	1.67671	0.8492	1.74247	0.8261
1.64384	0.8952	1.61096	0.8716	1.61096	0.8585	1.61096	0.8723	1.61096	0.8636	1.74247	0.823	1.70959	0.8469	1.77534	0.8243
1.67671	0.893	1.64384	0.8675	1.64384	0.8556	1.64384	0.8693	1.64384	0.8609	1.77534	0.82	1.74247	0.8458	1.80822	0.8226
1.70959	0.8886	1.67671	0.8658	1.67671	0.8546	1.67671	0.8675	1.70959	0.8581	1.8411	0.8185	1.77534	0.8413	1.8411	0.8191
1.74247	0.8853	1.70959	0.8628	1.70959	0.8527	1.70959	0.8649	1.74247	0.8554	1.90685	0.8154	1.80822	0.8369	1.87397	0.8174
1.77534	0.8823	1.74247	0.8597	1.74247	0.8493	1.74247	0.8611	1.77534	0.8544	1.93973	0.8124	1.8411	0.8335	1.9726	0.8157
1.80822	0.8801	1.77534	0.8587	1.77534	0.8469	1.77534	0.8589	1.80822	0.8527	1.9726	0.8109	1.87397	0.8324	2.00548	0.8139
1.8411	0.8771	1.80822	0.8567	1.80822	0.8439	1.80822	0.8563	1.8411	0.8489	2.00548	0.8094	1.90685	0.8302	2.03836	0.8122
1.87397	0.8737	1.8411	0.8533	1.8411	0.8396	1.8411	0.8526	1.87397	0.8446	2.03836	0.8064	1.93973	0.8257	2.10411	0.8087
1.90685	0.87	1.87397	0.8506	1.87397	0.8367	1.87397	0.85	1.90685	0.8435	2.10411	0.8033	1.9726	0.8246	2.13699	0.8052
1.93973	0.8688	1.90685	0.8499	1.90685	0.8342	1.90685	0.8474	1.93973	0.8414	2.13699	0.8003	2.03836	0.8235	2.16986	0.8035
1.9726	0.8652	1.93973	0.8472	1.93973	0.8323	1.93973	0.8455	1.9726	0.8387	2.16986	0.7973	2.07123	0.819	2.26849	0.7965
2.00548	0.8636	1.9726	0.8441	1.9726	0.8313	1.9726	0.8436	2.00548	0.8354	2.23562	0.7912	2.10411	0.8156	2.30137	0.7948
2.03836	0.8602	2.00548	0.8404	2.00548	0.8294	2.00548	0.8403	2.03836	0.8338	2.26849	0.7852	2.13699	0.8145	2.43288	0.7896
2.07123	0.8572	2.03836	0.838	2.03836	0.8264	2.03836	0.8366	2.07123	0.8327	2.30137	0.7776	2.16986	0.8123	2.46575	0.7878
2.10411	0.8536	2.07123	0.8343	2.07123	0.8255	2.07123	0.8336	2.10411	0.8305	2.33425	0.7716	2.20274	0.8101	2.49863	0.7809
2.13699	0.8497	2.10411	0.8333	2.10411	0.8226	2.10411	0.8317	2.13699	0.8267	2.36712	0.7685	2.26849	0.8056	2.53151	0.7791
2.16986	0.8471	2.13699	0.8306	2.13699	0.8206	2.13699	0.8299	2.16986	0.823	2.4	0.7625	2.30137	0.8045	2.59726	0.7722
2.20274	0.8455	2.16986	0.8265	2.16986	0.8172	2.16986	0.8269	2.20274	0.8213	2.43288	0.7595	2.33425	0.7978	2.63014	0.7704
2.23562	0.8431	2.20274	0.8234	2.20274	0.8167	2.20274	0.8243	2.23562	0.8181	2.49863	0.7579	2.36712	0.7955	2.66301	0.7687
2.26849	0.8401	2.23562	0.8211	2.23562	0.8138	2.23562	0.822	2.26849	0.8143	2.53151	0.7564	2.4	0.7922	2.69589	0.7652
2.30137	0.8383	2.26849	0.817	2.26849	0.8099	2.26849	0.8179	2.30137	0.8105	2.56438	0.7534	2.43288	0.7866	2.76164	0.7635
2.33425	0.8358	2.30137	0.8133	2.30137	0.8051	2.30137	0.8138	2.33425	0.8056	2.59726	0.7474	2.46575	0.7832	2.8274	0.76
2.36712	0.8326	2.33425	0.8089	2.33425	0.8012	2.33425	0.8098	2.36712	0.804	2.63014	0.7458	2.49863	0.7799	2.86027	0.7548
2.4	0.83	2.36712	0.8079	2.36712	0.7992	2.36712	0.8083	2.4	0.7997	2.66301	0.7443	2.53151	0.7777	2.89315	0.753
2.43288	0.8276	2.4	0.8045	2.4	0.7963	2.4	0.8049	2.43288	0.7975	2.69589	0.7413	2.56438	0.7754	2.92603	0.7478
2.46575	0.8248	2.43288	0.8007	2.43288	0.7944	2.43288	0.8031	2.46575	0.7948	2.72877	0.7398	2.59726	0.7709	2.99178	0.7461
2.49863	0.8238	2.46575	0.7957	2.46575	0.7919	2.46575	0.7982	2.49863	0.7899	2.76164	0.7368	2.63014	0.7698	3.02466	0.7426
2.53151	0.8226	2.49863	0.794	2.49863	0.7876	2.49863	0.7952	2.53151	0.7856	2.79452	0.7352	2.66301	0.7676	3.12329	0.7409
2.56438	0.8204	2.53151	0.7909	2.53151	0.7851	2.53151	0.793	2.56438	0.7834	2.8274	0.7307	2.69589	0.762	3.15616	0.7374
2.59726	0.8196	2.56438	0.7892	2.56438	0.7827	2.56438	0.7908	2.59726	0.7807	2.86027	0.7277	2.72877	0.7609	3.18904	0.7357
2.63014	0.8161	2.59726	0.7869	2.59726	0.7783	2.59726	0.7878	2.63014	0.7786	2.89315	0.7247	2.76164	0.7598	3.22192	0.7339
2.66301	0.8133	2.63014	0.7841	2.63014	0.7764	2.63014	0.7848	2.66301	0.7753	2.9589	0.7216	2.79452	0.7587	3.28767	0.7304
2.69589	0.8121	2.66301	0.7831	2.66301	0.773	2.66301	0.7818	2.69589	0.7726	3.02466	0.7186	2.8274	0.7542	3.32055	0.7287
2.72877	0.8095	2.69589	0.7787	2.69589	0.7705	2.69589	0.7789	2.72877	0.7721	3.05753	0.7141	2.86027	0.7508	3.35342	0.727
2.76164	0.8067	2.72877	0.7774	2.72877	0.7681	2.72877	0.7766	2.76164	0.7683	3.09041	0.7095	2.89315	0.7497	3.3863	0.7235
2.79452	0.8047	2.76164	0.775	2.76164	0.7657	2.76164	0.7744	2.79452	0.7666	3.12329	0.7035	2.92603	0.7475	3.41918	0.7217
2.8274	0.8029	2.79452	0.7723	2.79452	0.7652	2.79452	0.7722	2.8274	0.7634	3.15616	0.7005	2.9589	0.7453	3.45205	0.7165
2.86027	0.8008	2.8274	0.7702	2.8274	0.7598	2.8274	0.7688	2.86027	0.7618	3.18904	0.6974	2.99178	0.7441	3.48493	0.713
2.89315	0.7992	2.86027	0.7699	2.86027	0.756	2.86027	0.7673	2.89315	0.7612	3.22192	0.6959	3.05753	0.7408	3.51781	0.7113
2.92603	0.7964	2.89315	0.7669	2.89315	0.7535	2.89315	0.764	2.92603	0.7596	3.25479	0.6899	3.09041	0.7385	3.55068	0.7078
2.9589	0.7938	2.92603	0.7658	2.92603	0.7501	2.92603	0.7617	2.9589	0.7564	3.28767	0.6884	3.12329	0.7352	3.64932	0.7061
2.99178	0.7902	2.9589	0.7638	2.9589	0.7462	2.9589	0.7587	2.99178	0.7526	3.32055	0.6868	3.15616	0.733	3.68219	0.7043
3.02466	0.788	2.99178	0.7618	2.99178	0.7438	2.99178	0.7565	3.02466	0.7515	3.35342	0.6838	3.18904	0.7296	3.71507	0.7009
3.05753	0.7843	3.02466	0.7601	3.02466	0.7423	3.02466	0.755	3.05753	0.7482	3.3863	0.6823	3.22192	0.7285	3.74795	0.6939
3.09041	0.7817	3.05753	0.757	3.05753	0.7399	3.05753	0.7524	3.09041	0.7461	3.41918	0.6808	3.28767	0.7251	3.78082	0.6922
3.12329	0.7795	3.09041	0.7543	3.09041	0.7375	3.09041	0.7491	3.12329	0.7445	3.48493	0.6778	3.32055	0.724	3.8137	0.6904
3.15616	0.7773	3.12329	0.7526	3.12329	0.7351	3.12329	0.7472	3.15616	0.7401	3.51781	0.6762	3.35342	0.7207	3.84658	0.6887
3.18904	0.7751	3.15616	0.7489	3.15616	0.7326	3.15616	0.7446	3.18904	0.739	3.55068	0.6687	3.3863	0.7173	3.91233	0.6852
3.22192	0.7733	3.18904	0.7479	3.18904	0.7302	3.18904	0.7424	3.22192	0.7385	3.58356	0.6641	3.41918	0.714	3.94521	0.6835
3.25479	0.7715	3.22192	0.7452	3.22192	0.7297	3.22192	0.7401	3.25479	0.7352	3.61644	0.6611	3.48493	0.7128	4.01096	0.6817
3.28767	0.7685	3.25479	0.7431	3.25479	0.7268	3.25479	0.7375	3.28767	0.7325	3.64932	0.6581	3.51781	0.7095	4.04384	0.6783
3.32055	0.766	3.28767	0.7411	3.28767	0.7253	3.28767	0.7357	3.32055	0.7309	3.71507	0.6566	3.55068	0.7061	4.10959	0.6765
3.35342	0.7634	3.32055	0.7391	3.32055	0.7239	3.32055	0.7338	3.35342	0.7287	3.74795	0.652	3.58356	0.7039	4.14247	0.673
3.3863	0.7608	3.35342	0.735	3.35342	0.7214	3.35342	0.7308	3.3863	0.7255	3.8137	0.6505	3.64932	0.7017	4.17534	0.6713
3.41918	0.757	3.3863	0.732	3.3863	0.719	3.3863	0.729	3.41918	0.725	3.84658	0.649	3.74795	0.6972	4.20822	0.6678
3.45205	0.7542	3.41918	0.7289	3.41918	0.718	3.41918	0.7267	3.45205	0.7244	3.87945	0.6475	3.78082	0.6961	4.2411	0.6661
3.48493	0.7508	3.45205	0.7265	3.45205	0.7171	3.45205	0.7245	3.48493	0.7212	3.91233	0.646	3.8137	0.6927	4.27397	0.6626
3.51781	0.7487	3.48493	0.7231	3.48493	0.7156	3.48493	0.7223	3.51781	0.7195	3.94521	0.6445	3.84658	0.6905	4.30685	0.6574
3.55068	0.7471	3.51781	0.7225	3.51781	0.7117	3.51781	0.7204	3.55068	0.7185	4.10959	0.6415	3.87945	0.6894	4.33973	0.6557
3.58356	0.7447	3.55068	0.7211	3.55068	0.7083	3.55068	0.7185	3.58356	0.7152	4.14247	0.6399	3.91233	0.6883	4.40548	0.6522
3.61644	0.7425	3.58356	0.7198	3.58356	0.7044	3.58356	0.7167	3.61644	0.713	4.17534	0.6369	3.94521	0.6849	4.43836	0.6435
3.64932	0.7403	3.61644	0.7164	3.61644	0.703	3.61644	0.7141	3.64932	0.7109	4.20822	0.6354	3.97808	0.6838	4.53699	0.6417
3.68219	0.7373	3.64932	0.7147	3.64932	0.701	3.64932	0.7122	3.68219	0.7093	4.2411	0.6339	4.01096	0.6816	4.56986	0.6383
3.71507	0.7351	3.68219	0.712	3.68219	0.6996	3.68219	0.71	3.71507	0.7076	4.27397	0.6233	4.04384	0.6804	4.60274	0.6365
3.74795	0.7324	3.71507	0.7106	3.71507	0.6976	3.71507	0.7081	3.74795	0.7049	4.30685	0.6157	4.07671	0.6793	4.66849	0.6348
3.78082	0.7294	3.74795	0.7082	3.74795	0.6937	3.74795	0.7055	3.78082	0.7017	4.33973	0.6127	4.10959	0.676	4.70137	0.6296
3.8137	0.728	3.78082	0.7055	3.78082	0.6923	3.78082	0.7033	3.8137	0.6995	4.3726	0.6112	4.14247	0.6715	4.76712	0.6243
3.84658	0.726	3.8137	0.7038	3.8137	0.6903	3.8137	0.7022	3.84658	0.699	4.40548	0.6082	4.17534	0.6704	4.8	0.6157
3.87945	0.724	3.84658	0.7001	3.84658	0.6889	3.84658	0.6973	3.87945	0.6973	4.47123	0.6051	4.20822	0.6693	4.83288	0.6139
3.91233	0.7216	3.87945	0.6984	3.87945	0.6869	3.87945	0.6943	3.91233	0.6957	4.50411	0.6006	4.2411	0.667	4.86575	0.6122
3.94521	0.7192	3.91233	0.6971	3.91233	0.6845	3.91233	0.6929	3.94521	0.693	4.56986	0.5961	4.27397	0.6648	4.89863	0.6104
3.97808	0.718	3.94521	0.694	3.94521	0.6825	3.94521	0.6895	3.97808	0.6914	4.63562	0.593	4.30685	0.6615	4.93151	0.6087
4.01096	0.716	3.97808	0.6926	3.97808	0.6816	3.97808	0.6884	4.01096	0.6892	4.66849	0.59	4.40548	0.6603	4.96438	0.6052
4.04384	0.7131	4.01096	0.691	4.01096	0.6796	4.01096	0.6865	4.04384	0.6887	4.70137	0.587	4.43836	0.6581	5.12877	0.6035
4.07671	0.7109	4.04384	0.6886	4.04384	0.6787	4.04384	0.6847	4.07671	0.6854	4.73425	0.584	4.47123	0.657	5.16164	0.6
4.10959	0.7103	4.07671	0.6862	4.07671	0.6767	4.07671	0.6832	4.10959	0.6833	4.8	0.5809	4.50411	0.6514	5.19452	0.5965
4.14247	0.7069	4.10959	0.6835	4.10959	0.6733	4.10959	0.6798	4.14247	0.68	4.83288	0.5794	4.56986	0.648	5.2274	0.5913
4.17534	0.7045	4.14247	0.6808	4.14247	0.6714	4.14247	0.678	4.17534	0.6784	4.86575	0.5764	4.60274	0.6469	5.26027	0.5896
4.20822	0.7027	4.17534	0.6794	4.17534	0.6684	4.17534	0.6761	4.20822	0.6757	4.89863	0.5734	4.63562	0.6436	5.39178	0.5861
4.2411	0.7005	4.20822	0.6771	4.20822	0.6655	4.20822	0.6735	4.2411	0.6741	4.93151	0.5719	4.66849	0.6402	5.55616	0.5843
4.27397	0.6985	4.2411	0.6757	4.2411	0.6636	4.2411	0.6716	4.27397	0.6697	5.06301	0.5703	4.70137	0.6358	5.58904	0.5826
4.30685	0.6962	4.27397	0.673	4.27397	0.6592	4.27397	0.6679	4.30685	0.6665	5.12877	0.5673	4.76712	0.6324	5.62192	0.5809
4.33973	0.6936	4.30685	0.6706	4.30685	0.6548	4.30685	0.6642	4.33973	0.6649	5.16164	0.5643	4.8	0.6291	5.68767	0.5791
4.3726	0.6906	4.33973	0.6686	4.33973	0.6529	4.33973	0.6612	4.3726	0.6622	5.19452	0.5598	4.83288	0.6279	5.72055	0.5774
4.40548	0.69	4.3726	0.6655	4.3726	0.6505	4.3726	0.6575	4.40548	0.66	5.2274	0.5582	4.86575	0.6223	5.7863	0.5739
4.43836	0.6878	4.40548	0.6642	4.40548	0.6475	4.40548	0.6556	4.43836	0.6589	5.29315	0.5567	4.89863	0.6201	5.81918	0.5704
4.47123	0.6864	4.43836	0.6621	4.43836	0.6451	4.43836	0.6545	4.47123	0.6567	5.32603	0.5552	4.96438	0.619	5.88493	0.567
4.50411	0.6844	4.47123	0.6615	4.47123	0.6432	4.47123	0.6538	4.50411	0.6519	5.3589	0.5537	4.99726	0.6179	5.91781	0.5652
4.53699	0.682	4.50411	0.6577	4.50411	0.6393	4.50411	0.6504	4.53699	0.6497	5.39178	0.5507	5.03014	0.6156	5.95068	0.5617
4.56986	0.6793	4.53699	0.6557	4.53699	0.6383	4.53699	0.6489	4.56986	0.6475	5.52329	0.5492	5.06301	0.6145	5.98356	0.5583
4.60274	0.6777	4.56986	0.6537	4.56986	0.6344	4.56986	0.6456	4.60274	0.6465	5.58904	0.5477	5.12877	0.6123	6.01644	0.5548
4.63562	0.6755	4.60274	0.6513	4.60274	0.6334	4.60274	0.6445	4.63562	0.6448	5.62192	0.5446	5.16164	0.6056	6.04932	0.5478
4.66849	0.6723	4.63562	0.6503	4.63562	0.631	4.63562	0.6426	4.66849	0.6416	5.65479	0.5431	5.19452	0.6022	6.08219	0.5461
4.70137	0.6701	4.66849	0.6472	4.66849	0.6286	4.66849	0.6396	4.70137	0.6383	5.72055	0.5401	5.2274	0.6011	6.11507	0.5426
4.73425	0.6689	4.70137	0.6442	4.70137	0.6252	4.70137	0.6359	4.73425	0.6356	5.7863	0.5371	5.26027	0.5978	6.18082	0.5409
4.76712	0.6667	4.73425	0.6418	4.73425	0.6237	4.73425	0.6337	4.76712	0.6324	5.81918	0.5356	5.29315	0.5933	6.24658	0.5391
4.8	0.6651	4.76712	0.6394	4.76712	0.6208	4.76712	0.6307	4.8	0.6297	5.85205	0.534	5.32603	0.5911	6.31233	0.5339
4.83288	0.6638	4.8	0.6377	4.8	0.6169	4.8	0.6273	4.83288	0.6286	5.91781	0.5325	5.45753	0.5899	6.34521	0.5322
4.86575	0.6624	4.83288	0.6364	4.83288	0.6155	4.83288	0.6258	4.86575	0.6264	5.95068	0.531	5.49041	0.5866	6.41096	0.5304
4.89863	0.661	4.86575	0.634	4.86575	0.6121	4.86575	0.6229	4.89863	0.6243	5.98356	0.5295	5.55616	0.5844	6.44384	0.5287
4.93151	0.6582	4.89863	0.6323	4.89863	0.6101	4.89863	0.621	4.93151	0.621	6.01644	0.5265	5.58904	0.5821	6.54247	0.5235
4.96438	0.656	4.93151	0.6306	4.93151	0.6082	4.93151	0.6195	4.96438	0.6178	6.04932	0.5234	5.65479	0.5799	6.60822	0.5217
4.99726	0.6532	4.96438	0.6279	4.96438	0.6062	4.96438	0.6176	4.99726	0.6156	6.08219	0.5219	5.68767	0.5765	6.67397	0.5183
5.03014	0.651	4.99726	0.6269	4.99726	0.6053	4.99726	0.6173	5.03014	0.6145	6.11507	0.5204	5.72055	0.5732	6.73973	0.5113
5.06301	0.6482	5.03014	0.6256	5.03014	0.6038	5.03014	0.6158	5.06301	0.6129	6.14795	0.5189	5.7863	0.5721	6.7726	0.5096
5.09589	0.6466	5.06301	0.6239	5.06301	0.6028	5.06301	0.6143	5.09589	0.6107	6.18082	0.5144	5.81918	0.5687	6.80548	0.5061
5.12877	0.6453	5.09589	0.6225	5.09589	0.6018	5.09589	0.6136	5.12877	0.6086	6.27945	0.5113	5.85205	0.5676	6.90411	0.5026
5.16164	0.6441	5.12877	0.6198	5.12877	0.6004	5.12877	0.6109	5.16164	0.6048	6.34521	0.5083	5.88493	0.5642	6.93699	0.5009
5.19452	0.6427	5.16164	0.6174	5.16164	0.5965	5.16164	0.6083	5.19452	0.6031	6.41096	0.5068	5.91781	0.5609	6.96986	0.4991
5.2274	0.6413	5.19452	0.6167	5.19452	0.5946	5.19452	0.6069	5.2274	0.6015	6.44384	0.4977	5.95068	0.5587	7.00274	0.4957
5.26027	0.6393	5.2274	0.6161	5.2274	0.5926	5.2274	0.6057	5.26027	0.5977	6.50959	0.4947	5.98356	0.5553	7.03562	0.4922
5.29315	0.6363	5.26027	0.614	5.26027	0.5892	5.26027	0.6028	5.29315	0.5961	6.54247	0.4932	6.01644	0.5497	7.10137	0.4904
5.32603	0.6339	5.29315	0.6127	5.29315	0.5868	5.29315	0.5998	5.32603	0.595	6.60822	0.4902	6.04932	0.5464	7.16712	0.4887
5.3589	0.6323	5.32603	0.6096	5.32603	0.5858	5.32603	0.5968	5.3589	0.5945	6.67397	0.4887	6.08219	0.5441	7.2	0.4852
5.39178	0.6305	5.3589	0.6076	5.3589	0.5853	5.3589	0.5946	5.39178	0.5923	6.73973	0.4871	6.11507	0.5419	7.29863	0.4835
5.42466	0.6293	5.39178	0.6059	5.39178	0.5829	5.39178	0.5927	5.42466	0.5907	6.7726	0.4841	6.18082	0.5385	7.33151	0.48
5.45753	0.6266	5.42466	0.6049	5.42466	0.5819	5.42466	0.5916	5.45753	0.5885	6.80548	0.4796	6.24658	0.5374	7.36438	0.4783
5.49041	0.6234	5.45753	0.6028	5.45753	0.58	5.45753	0.5901	5.49041	0.5874	6.83836	0.4781	6.27945	0.5363	7.49589	0.4765
5.52329	0.6224	5.49041	0.6025	5.49041	0.5775	5.49041	0.5894	5.52329	0.5858	6.90411	0.475	6.31233	0.533	7.52877	0.4748
5.55616	0.6214	5.52329	0.6008	5.52329	0.5766	5.52329	0.5882	5.55616	0.5853	6.93699	0.472	6.34521	0.5307	7.56164	0.4713
5.58904	0.6196	5.55616	0.5971	5.55616	0.5761	5.55616	0.5856	5.58904	0.5836	7.00274	0.4705	6.37808	0.5274	7.6274	0.4696
5.62192	0.6184	5.58904	0.5954	5.58904	0.5741	5.58904	0.5845	5.62192	0.5815	7.03562	0.469	6.41096	0.5251	7.7589	0.4678
5.65479	0.617	5.62192	0.5947	5.62192	0.5722	5.62192	0.5834	5.65479	0.5804	7.06849	0.466	6.44384	0.5229	7.79178	0.4626
5.68767	0.6148	5.65479	0.5923	5.65479	0.5712	5.65479	0.5808	5.68767	0.5799	7.13425	0.4644	6.47671	0.5207	7.82466	0.4609
5.72055	0.6122	5.68767	0.5906	5.68767	0.5698	5.68767	0.5786	5.72055	0.5761	7.16712	0.4584	6.50959	0.5162	7.85753	0.4591
5.75342	0.6107	5.72055	0.5862	5.72055	0.5678	5.72055	0.5748	5.75342	0.5755	7.29863	0.4554	6.54247	0.514	7.95616	0.4557
5.7863	0.6089	5.75342	0.5849	5.75342	0.5673	5.75342	0.5733	5.7863	0.5728	7.33151	0.4523	6.60822	0.5106	8.08767	0.4539
5.81918	0.6067	5.7863	0.5835	5.7863	0.5644	5.7863	0.5711	5.81918	0.5707	7.46301	0.4478	6.67397	0.5095	8.12055	0.4522
5.85205	0.6049	5.81918	0.5808	5.81918	0.5625	5.81918	0.5689	5.85205	0.5696	7.52877	0.4448	6.73973	0.5073	8.1863	0.4504
5.88493	0.6033	5.85205	0.5801	5.85205	0.561	5.85205	0.5678	5.88493	0.5669	7.56164	0.4433	6.80548	0.5061	8.21918	0.447
5.91781	0.6017	5.88493	0.5771	5.88493	0.5586	5.88493	0.5655	5.91781	0.5642	7.6274	0.4418	6.87123	0.505	8.31781	0.4417
5.95068	0.6001	5.91781	0.5761	5.91781	0.5566	5.91781	0.5644	5.95068	0.5636	7.66027	0.4402	6.90411	0.5039	8.35068	0.4383
5.98356	0.5987	5.95068	0.5727	5.95068	0.5547	5.95068	0.5618	6.01644	0.5631	7.69315	0.4372	6.93699	0.5028	8.38356	0.4365
6.01644	0.5971	5.98356	0.5696	5.98356	0.5532	5.98356	0.5588	6.04932	0.5593	7.7589	0.4357	6.96986	0.5017	8.41644	0.433
6.04932	0.5951	6.01644	0.5673	6.01644	0.5513	6.01644	0.5555	6.08219	0.5582	7.82466	0.4342	7.03562	0.5006	8.44932	0.4313
6.08219	0.593	6.04932	0.5656	6.04932	0.5469	6.04932	0.5517	6.11507	0.5544	7.85753	0.4327	7.06849	0.4972	8.48219	0.4296
6.11507	0.5908	6.08219	0.5625	6.08219	0.5459	6.08219	0.5491	6.14795	0.5522	7.89041	0.4312	7.10137	0.4927	8.54795	0.4278
6.14795	0.5886	6.11507	0.5595	6.11507	0.5425	6.11507	0.5458	6.18082	0.5517	7.98904	0.4297	7.16712	0.4916	8.6137	0.4261
6.18082	0.5862	6.14795	0.5591	6.14795	0.5406	6.14795	0.5439	6.2137	0.5501	8.05479	0.4281	7.2	0.4905	8.64658	0.4243
6.2137	0.5846	6.18082	0.5571	6.18082	0.5377	6.18082	0.541	6.24658	0.5474	8.08767	0.4266	7.23288	0.4894	8.67945	0.4226
6.24658	0.5832	6.2137	0.5554	6.2137	0.5362	6.2137	0.5398	6.27945	0.5447	8.12055	0.4251	7.29863	0.4883	8.74521	0.4191
6.27945	0.5808	6.24658	0.5534	6.24658	0.5343	6.24658	0.538	6.31233	0.543	8.21918	0.4206	7.33151	0.4849	8.84384	0.4174
6.31233	0.579	6.27945	0.551	6.27945	0.5328	6.27945	0.5365	6.34521	0.5398	8.25205	0.4191	7.36438	0.4838	8.90959	0.4157
6.34521	0.5778	6.31233	0.55	6.31233	0.5304	6.31233	0.5354	6.37808	0.5387	8.28493	0.4175	7.43014	0.4827	8.94247	0.4139
6.37808	0.5766	6.34521	0.5466	6.34521	0.5289	6.34521	0.5343	6.44384	0.5371	8.31781	0.416	7.52877	0.4804	8.97534	0.4122
6.41096	0.5749	6.37808	0.5435	6.37808	0.527	6.37808	0.5302	6.47671	0.536	8.35068	0.4145	7.59452	0.4782	9.00822	0.4087
6.44384	0.5731	6.41096	0.5422	6.41096	0.5265	6.41096	0.5294	6.50959	0.5338	8.38356	0.4085	7.66027	0.4771	9.0411	0.4052
6.47671	0.5715	6.44384	0.5408	6.44384	0.5236	6.44384	0.5268	6.54247	0.5322	8.41644	0.4054	7.72603	0.4749	9.07397	0.4035
6.50959	0.5693	6.47671	0.5398	6.47671	0.5226	6.47671	0.5261	6.57534	0.5311	8.44932	0.4039	7.7589	0.4737	9.10685	0.4017
6.54247	0.5673	6.50959	0.5385	6.50959	0.5192	6.50959	0.5235	6.60822	0.53	8.51507	0.4024	7.79178	0.4704	9.13973	0.4
6.57534	0.5655	6.54247	0.5374	6.54247	0.5163	6.54247	0.5208	6.6411	0.5295	8.54795	0.4009	7.82466	0.4693	9.33699	0.3983
6.60822	0.5633	6.57534	0.5354	6.57534	0.5158	6.57534	0.519	6.67397	0.5273	8.58082	0.3994	7.85753	0.4659	9.43562	0.3948
6.6411	0.5613	6.60822	0.5337	6.60822	0.5129	6.60822	0.5175	6.73973	0.5246	8.6137	0.3964	7.89041	0.4637	9.46849	0.393
6.67397	0.5589	6.6411	0.5334	6.6411	0.5119	6.6411	0.5171	6.7726	0.5225	8.74521	0.3949	8.02192	0.4615	9.50137	0.3896
6.70685	0.5556	6.67397	0.5324	6.67397	0.51	6.67397	0.5156	6.80548	0.5203	8.77808	0.3933	8.05479	0.4603	9.53425	0.3861
6.73973	0.5546	6.70685	0.531	6.73973	0.507	6.70685	0.5145	6.83836	0.5192	8.90959	0.3888	8.08767	0.4581	9.6	0.3791
6.7726	0.5516	6.73973	0.5307	6.7726	0.5046	6.73973	0.5134	6.87123	0.5154	8.94247	0.3873	8.12055	0.457	9.69863	0.3774
6.80548	0.5492	6.7726	0.5286	6.80548	0.5027	6.7726	0.5115	6.90411	0.5138	8.97534	0.3858	8.21918	0.4547	9.73151	0.3739
6.83836	0.5482	6.80548	0.5269	6.83836	0.5022	6.80548	0.5093	6.93699	0.5122	9.0411	0.3828	8.25205	0.4536	9.76438	0.3722
6.87123	0.5462	6.83836	0.5242	6.87123	0.5012	6.83836	0.5071	6.96986	0.5116	9.10685	0.3812	8.35068	0.4525	9.86301	0.3687
6.90411	0.5446	6.87123	0.5205	6.90411	0.4988	6.87123	0.5052	7.00274	0.5106	9.23836	0.3782	8.38356	0.4503	9.89589	0.367
6.93699	0.5434	6.90411	0.5178	6.93699	0.4973	6.90411	0.5022	7.03562	0.5095	9.30411	0.3767	8.41644	0.4492	9.92877	0.3652
6.96986	0.542	6.93699	0.5154	6.96986	0.4954	6.93699	0.5	7.06849	0.5068	9.36986	0.3737	8.44932	0.448	10.0932	0.3635
7.00274	0.5398	6.96986	0.5134	7.00274	0.4934	6.96986	0.4985	7.10137	0.5046	9.43562	0.3722	8.48219	0.4469	10.126	0.3617
7.03562	0.5387	7.00274	0.5117	7.03562	0.4925	7.00274	0.497	7.13425	0.5024	9.46849	0.3661	8.54795	0.4447	10.1589	0.36
7.06849	0.5373	7.03562	0.5097	7.06849	0.4891	7.03562	0.4952	7.16712	0.5019	9.50137	0.3646	8.58082	0.4413	10.1918	0.3583
7.10137	0.5353	7.06849	0.509	7.10137	0.4861	7.06849	0.4937	7.2	0.5008	9.53425	0.3616	8.6137	0.438	10.3233	0.3548
7.13425	0.5345	7.10137	0.5083	7.13425	0.4852	7.10137	0.4929	7.23288	0.4981	9.56712	0.3601	8.64658	0.4369	10.389	0.353
7.16712	0.5337	7.13425	0.5063	7.16712	0.4832	7.13425	0.4914	7.26575	0.497	9.63288	0.3585	8.67945	0.4358	10.4219	0.3513
7.2	0.5321	7.16712	0.5053	7.2	0.4823	7.16712	0.4899	7.29863	0.4954	9.66575	0.357	8.90959	0.4346	10.4548	0.3478
7.23288	0.5305	7.2	0.5039	7.23288	0.4813	7.2	0.4896	7.33151	0.4927	9.69863	0.351	8.94247	0.4313	10.5534	0.3461
7.26575	0.5295	7.23288	0.5015	7.26575	0.4808	7.23288	0.4885	7.36438	0.49	9.73151	0.3495	8.97534	0.4291	10.6192	0.3443
7.29863	0.5279	7.26575	0.5008	7.29863	0.4798	7.26575	0.4877	7.39726	0.4884	9.76438	0.348	9.00822	0.4268	10.6521	0.3426
7.33151	0.5261	7.29863	0.4985	7.33151	0.4764	7.29863	0.4862	7.43014	0.4878	9.79726	0.3464	9.0411	0.4257	10.6849	0.3409
7.36438	0.5249	7.33151	0.4964	7.36438	0.475	7.33151	0.4832	7.46301	0.4851	9.86301	0.3449	9.07397	0.4246	10.7507	0.3374
7.39726	0.5225	7.36438	0.4947	7.39726	0.474	7.36438	0.4821	7.49589	0.4824	9.89589	0.3434	9.10685	0.4235	10.7836	0.3339
7.43014	0.5223	7.39726	0.4927	7.43014	0.4735	7.39726	0.4803	7.52877	0.4813	10.126	0.3404	9.1726	0.4223	11.0137	0.3304
7.46301	0.5209	7.43014	0.4914	7.46301	0.472	7.43014	0.4792	7.56164	0.4786	10.1589	0.3389	9.20548	0.4212	11.1781	0.3287
7.49589	0.5202	7.46301	0.4886	7.49589	0.4706	7.46301	0.4765	7.6274	0.4775	10.1918	0.3374	9.23836	0.4201	11.3096	0.327
7.52877	0.5196	7.49589	0.4866	7.52877	0.4686	7.49589	0.4754	7.66027	0.477	10.389	0.3343	9.30411	0.4179	11.3425	0.3252
7.56164	0.5188	7.52877	0.4859	7.56164	0.4672	7.52877	0.4739	7.69315	0.4759	10.4219	0.3328	9.33699	0.4168	11.4082	0.3235
7.59452	0.518	7.56164	0.4846	7.6274	0.4667	7.56164	0.4728	7.72603	0.4754	10.4548	0.3313	9.43562	0.4134	11.4411	0.32
7.6274	0.5172	7.59452	0.4832	7.66027	0.4652	7.59452	0.4721	7.7589	0.4748	10.4877	0.3283	9.46849	0.4112	11.5068	0.3183
7.66027	0.5152	7.6274	0.4812	7.69315	0.4648	7.6274	0.471	7.79178	0.4732	10.5205	0.3268	9.50137	0.4078	11.8027	0.3165
7.69315	0.5136	7.66027	0.4809	7.72603	0.4638	7.66027	0.4706	7.82466	0.4721	10.7507	0.3238	9.53425	0.4067	11.8356	0.3148
7.72603	0.5128	7.69315	0.4798	7.7589	0.4628	7.69315	0.4698	7.85753	0.4689	10.8493	0.3207	9.63288	0.4056	12	0.313
7.7589	0.5118	7.72603	0.4795	7.79178	0.4599	7.7589	0.4691	7.89041	0.4683	10.8822	0.3192	9.66575	0.4045	12.1973	0.3113
7.79178	0.5102	7.7589	0.4792	7.82466	0.4579	7.79178	0.4669	7.92329	0.4678	11.211	0.3177	9.69863	0.4022	12.2301	0.3078
7.82466	0.508	7.79178	0.4778	7.85753	0.455	7.82466	0.4646	7.95616	0.4667	11.3096	0.3162	9.73151	0.4011	12.3945	0.3061
7.85753	0.5064	7.82466	0.4764	7.89041	0.4531	7.85753	0.4613	7.98904	0.4651	11.3753	0.3147	9.76438	0.3978	12.6575	0.3043
7.89041	0.5052	7.85753	0.4741	7.95616	0.4526	7.89041	0.459	8.02192	0.4635	11.5068	0.3132	9.79726	0.3955	12.789	0.3026
7.92329	0.5032	7.89041	0.4724	7.98904	0.4521	7.95616	0.4579	8.05479	0.4618	11.5397	0.3116	9.83014	0.3944	12.8219	0.3009
7.95616	0.5009	7.92329	0.472	8.02192	0.4497	8.02192	0.4561	8.08767	0.4591	11.5726	0.3101	9.86301	0.3933	12.8877	0.2991
7.98904	0.4989	7.95616	0.4703	8.05479	0.4482	8.05479	0.4553	8.12055	0.458	11.7699	0.3086	9.89589	0.3922	12.9205	0.2974
8.02192	0.4977	7.98904	0.4693	8.08767	0.4458	8.08767	0.4531	8.15342	0.4564	11.8027	0.3071	9.92877	0.3911	12.9534	0.2957
8.05479	0.4969	8.02192	0.4676	8.12055	0.4443	8.12055	0.4516	8.21918	0.4553	11.8356	0.3056	9.96164	0.3899	12.9863	0.2939
8.08767	0.4947	8.05479	0.467	8.15342	0.4434	8.15342	0.4505	8.25205	0.4537	11.9014	0.3041	9.99452	0.3877	13.0192	0.2922
8.12055	0.4929	8.08767	0.4646	8.21918	0.4419	8.1863	0.4494	8.28493	0.4532	11.9342	0.3026	10.0932	0.3866	13.1836	0.2904
8.15342	0.4909	8.12055	0.4639	8.25205	0.44	8.21918	0.4468	8.31781	0.4526	12.3616	0.3011	10.126	0.3855	13.2164	0.2887
8.1863	0.4899	8.15342	0.4629	8.28493	0.4385	8.25205	0.4445	8.35068	0.4515	12.4274	0.2995	10.1589	0.3821	13.3151	0.287
8.21918	0.4883	8.1863	0.4615	8.31781	0.4375	8.28493	0.4434	8.38356	0.4483	12.5589	0.298	10.2575	0.3799	13.3479	0.2852
8.25205	0.4875	8.21918	0.4581	8.35068	0.4366	8.31781	0.4423	8.44932	0.4472	12.6575	0.2965	10.2904	0.3788	13.3808	0.2835
8.28493	0.4869	8.25205	0.4571	8.38356	0.4336	8.35068	0.4404	8.48219	0.445	12.6904	0.295	10.389	0.3765	13.4137	0.2817
8.31781	0.4853	8.28493	0.4565	8.41644	0.4322	8.38356	0.4389	8.54795	0.4445	12.7562	0.2935	10.4219	0.3754	13.4466	0.28
8.35068	0.4838	8.31781	0.4554	8.44932	0.4312	8.41644	0.4375	8.58082	0.4429	12.8219	0.289	10.4548	0.3743	13.8082	0.2783
8.38356	0.4832	8.35068	0.4531	8.48219	0.4298	8.44932	0.4356	8.6137	0.4407	12.8877	0.2874	10.4877	0.3721	13.9068	0.2765
8.41644	0.4814	8.38356	0.4514	8.54795	0.4283	8.48219	0.4348	8.64658	0.438	13.0521	0.2859	10.5205	0.3698	13.9397	0.2748
8.44932	0.4804	8.41644	0.45	8.58082	0.4263	8.54795	0.4337	8.67945	0.4364	13.1507	0.2844	10.6192	0.3687	14.0384	0.273
8.48219	0.4784	8.44932	0.4483	8.6137	0.4229	8.58082	0.4308	8.71233	0.4353	13.2493	0.2814	10.6521	0.3654	14.0712	0.2713
8.51507	0.4762	8.48219	0.448	8.64658	0.421	8.6137	0.4285	8.74521	0.4331	13.3151	0.2799	10.7507	0.3642	14.137	0.2696
8.54795	0.4752	8.51507	0.4473	8.67945	0.4195	8.64658	0.4274	8.77808	0.4326	13.3808	0.2784	10.8164	0.3631	14.2027	0.2661
8.58082	0.4734	8.54795	0.4466	8.74521	0.4181	8.67945	0.4267	8.81096	0.4321	13.6438	0.2769	10.9808	0.362	14.4	0.2643
8.6137	0.4726	8.58082	0.4443	8.77808	0.4171	8.74521	0.4255	8.84384	0.4304	13.6767	0.2738	11.0795	0.3609	14.8274	0.2626
8.64658	0.4702	8.6137	0.4436	8.81096	0.4161	8.77808	0.4241	8.87671	0.4288	13.7096	0.2723	11.1123	0.3598	14.9918	0.2609
8.67945	0.4686	8.64658	0.4419	8.84384	0.4152	8.81096	0.4222	8.90959	0.4283	13.7425	0.2708	11.1452	0.3587	15.2219	0.2591
8.71233	0.4676	8.67945	0.4405	8.87671	0.4142	8.84384	0.4207	8.94247	0.4272	13.9397	0.2693	11.1781	0.3575	15.3205	0.2574
8.74521	0.4666	8.71233	0.4395	8.90959	0.4132	8.87671	0.4196	8.97534	0.425	13.9726	0.2678	11.211	0.3564	15.4849	0.2557
8.77808	0.4651	8.74521	0.4375	8.94247	0.4103	8.90959	0.4181	9.00822	0.4245	14.3014	0.2663	11.2438	0.3553	15.5507	0.2539
8.81096	0.4639	8.77808	0.4365	8.97534	0.4088	8.94247	0.4166	9.0411	0.4223	14.4	0.2648	11.3096	0.3531	15.5836	0.2504
8.84384	0.4625	8.81096	0.4348	9.00822	0.4084	8.97534	0.4133	9.07397	0.4212	14.4658	0.2632	11.4411	0.352	15.6493	0.2487
8.87671	0.4619	8.84384	0.4331	9.0411	0.4059	9.00822	0.4121	9.10685	0.4207	14.5973	0.2617	11.5068	0.3508	15.7479	0.247
8.90959	0.4611	8.87671	0.4317	9.07397	0.405	9.0411	0.4103	9.13973	0.4196	14.7616	0.2602	11.5397	0.3497	15.7808	0.2452
8.94247	0.4593	8.90959	0.4293	9.10685	0.403	9.07397	0.4084	9.1726	0.4191	15.0904	0.2587	11.5726	0.3475	15.8466	0.2435
8.97534	0.4573	8.94247	0.429	9.1726	0.4025	9.10685	0.4066	9.23836	0.4169	15.1233	0.2572	11.7041	0.3464	15.9123	0.2417
9.00822	0.4565	8.97534	0.4253	9.20548	0.4016	9.13973	0.4062	9.27123	0.4158	15.2548	0.2557	11.8027	0.3453	15.9452	0.24
9.0411	0.4553	9.00822	0.4232	9.23836	0.4001	9.1726	0.4051	9.30411	0.4142	15.2877	0.2542	11.8356	0.3441	16.011	0.2383
9.07397	0.4543	9.0411	0.4222	9.27123	0.3991	9.20548	0.4039	9.33699	0.4126	15.4521	0.2511	11.9342	0.343	16.1096	0.2348
9.10685	0.4521	9.07397	0.4202	9.30411	0.3977	9.23836	0.4025	9.36986	0.4115	15.5178	0.2481	12	0.3419	16.5041	0.233
9.13973	0.4509	9.10685	0.4192	9.33699	0.3962	9.27123	0.4017	9.40274	0.4109	15.5836	0.2466	12.0986	0.3408	16.5699	0.2313
9.1726	0.4499	9.13973	0.4171	9.36986	0.3952	9.30411	0.3999	9.43562	0.4099	15.6493	0.2421	12.1973	0.3385	16.7014	0.2296
9.20548	0.4491	9.1726	0.4165	9.43562	0.3928	9.33699	0.3987	9.46849	0.4071	15.7479	0.2405	12.263	0.3374	16.7671	0.2278
9.23836	0.4477	9.20548	0.4158	9.46849	0.3889	9.36986	0.3972	9.50137	0.4055	15.9452	0.239	12.3616	0.3363	16.9315	0.2243
9.27123	0.4452	9.23836	0.4144	9.50137	0.3875	9.40274	0.3969	9.53425	0.4044	16.011	0.236	12.3945	0.333	16.9644	0.2226
9.30411	0.4442	9.30411	0.4124	9.53425	0.3865	9.43562	0.3946	9.56712	0.4028	16.1096	0.2345	12.4274	0.3318	17.063	0.2209
9.33699	0.4434	9.33699	0.4117	9.56712	0.386	9.46849	0.3917	9.6	0.4017	16.2082	0.233	12.526	0.3307	17.2603	0.2191
9.36986	0.4418	9.36986	0.4107	9.6	0.385	9.50137	0.3905	9.63288	0.3996	16.3068	0.2315	12.7562	0.3296	17.5233	0.2174
9.40274	0.4398	9.40274	0.41	9.63288	0.3831	9.53425	0.3902	9.66575	0.3974	16.7671	0.2284	12.8548	0.3285	17.5562	0.2157
9.43562	0.4384	9.43562	0.409	9.66575	0.3816	9.6	0.3894	9.69863	0.3947	16.8658	0.2269	12.8877	0.3274	17.8192	0.2139
9.46849	0.4366	9.46849	0.4083	9.69863	0.3782	9.63288	0.3883	9.73151	0.3931	16.8986	0.2254	12.9205	0.3263	17.8521	0.2122
9.50137	0.435	9.50137	0.407	9.73151	0.3772	9.66575	0.3876	9.76438	0.392	16.9644	0.2239	12.9863	0.3251	17.9178	0.2104
9.53425	0.4336	9.53425	0.4049	9.76438	0.3763	9.69863	0.3846	9.79726	0.3914	16.9973	0.2224	13.0192	0.324	18.2795	0.2087
9.56712	0.4326	9.56712	0.4036	9.79726	0.3753	9.73151	0.3827	9.83014	0.3893	17.063	0.2194	13.0521	0.3229	18.5753	0.207
9.6	0.4312	9.6	0.4016	9.83014	0.3738	9.76438	0.382	9.86301	0.3877	17.2274	0.2163	13.0849	0.3218	18.7068	0.2052
9.63288	0.4304	9.63288	0.4002	9.86301	0.3729	9.79726	0.3816	9.89589	0.3849	17.2603	0.2148	13.1836	0.3196	19.3315	0.2017
9.66575	0.4289	9.66575	0.3995	9.89589	0.3714	9.83014	0.3801	9.92877	0.3833	17.4247	0.2133	13.2164	0.3184	19.463	0.2
9.69863	0.4273	9.69863	0.3982	9.92877	0.3704	9.86301	0.3794	9.96164	0.3828	17.5562	0.2118	13.2822	0.3173	19.4959	0.1982
9.73151	0.4257	9.73151	0.3961	9.96164	0.37	9.89589	0.3783	9.99452	0.3817	17.7205	0.2103	13.3151	0.3162	19.5288	0.1965
9.76438	0.4241	9.76438	0.3955	9.99452	0.3695	9.92877	0.3768	10.0274	0.3806	17.7534	0.2088	13.4137	0.3151	19.5945	0.1947
9.79726	0.4229	9.79726	0.3948	10.0274	0.369	9.96164	0.3764	10.0932	0.379	17.9178	0.2073	13.4466	0.314	19.8247	0.1929
9.83014	0.4217	9.83014	0.3941	10.0932	0.3675	9.99452	0.3753	10.126	0.3774	17.9507	0.2057	13.5123	0.3128	20.1534	0.1912
9.86301	0.4203	9.86301	0.3934	10.126	0.3661	10.0274	0.3742	10.1589	0.3747	18.2466	0.2042	13.5452	0.3117	20.2521	0.1894
9.89589	0.4195	9.89589	0.3921	10.1589	0.3646	10.0603	0.3738	10.1918	0.3725	18.2795	0.2027	13.6438	0.3106	20.3178	0.1876
9.92877	0.4177	9.92877	0.3904	10.1918	0.3641	10.0932	0.3723	10.2575	0.3714	18.3781	0.2012	13.7096	0.3095	20.8438	0.1841
9.96164	0.4167	9.96164	0.3894	10.2575	0.3632	10.126	0.3708	10.2904	0.3703	18.5753	0.1997	13.7753	0.3084	21.0082	0.1824
9.99452	0.4149	9.99452	0.388	10.2904	0.3622	10.1589	0.3682	10.3233	0.3692	18.7726	0.1982	13.8082	0.3073	21.1726	0.1806
10.0274	0.4135	10.0274	0.387	10.3233	0.3617	10.1918	0.3675	10.3562	0.3687	18.937	0.1967	13.8411	0.3061	21.2712	0.1788
10.0603	0.4119	10.0603	0.3863	10.3562	0.3607	10.2247	0.3667	10.389	0.366	18.9699	0.1952	13.9068	0.305	21.9945	0.1771
10.0932	0.4111	10.0932	0.385	10.389	0.3578	10.2575	0.3663	10.4219	0.3655	19.0356	0.1936	13.9397	0.3039	22.2247	0.1753
10.126	0.4096	10.126	0.3839	10.4219	0.3568	10.2904	0.3652	10.4548	0.3638	19.1342	0.1921	14.0384	0.3028	22.389	0.1735
10.1589	0.4086	10.1589	0.3805	10.4548	0.3559	10.3233	0.3649	10.4877	0.36	19.1671	0.1906	14.0712	0.3017	23.0137	0.1718
10.1918	0.4076	10.1918	0.3782	10.4877	0.3539	10.3562	0.363	10.5205	0.359	19.5616	0.1891	14.1041	0.3006	23.737	0.17
10.2247	0.4068	10.2247	0.3775	10.5205	0.3525	10.389	0.3611	10.5863	0.3579	19.8247	0.1876	14.137	0.2994	23.8685	0.1682
10.2575	0.4056	10.2575	0.3768	10.5863	0.3515	10.4219	0.3604	10.6192	0.3568	19.9562	0.1861	14.3671	0.2983	24.5589	0.1664
10.2904	0.4042	10.2904	0.3758	10.6521	0.3505	10.4548	0.3596	10.6521	0.3552	20.1534	0.1846	14.4	0.2972	24.9205	0.1645
10.3233	0.4022	10.3233	0.3744	10.7178	0.35	10.4877	0.3589	10.6849	0.3546	20.3178	0.1831	14.4658	0.2961	25.3151	0.1627
10.3562	0.4016	10.3562	0.3734	10.7507	0.3491	10.5205	0.3578	10.7178	0.3541	20.5479	0.18	14.6959	0.295	25.9068	0.1608
10.389	0.401	10.389	0.3717	10.7836	0.3481	10.5534	0.357	10.7507	0.3525	21.7973	0.1785	14.7616	0.2927	26.0055	0.1589
10.4219	0.3994	10.4219	0.3711	10.8164	0.3476	10.5863	0.3563	10.8164	0.3508	22.1589	0.177	14.8274	0.2916	26.4658	0.157
10.4548	0.3986	10.4548	0.3697	10.8493	0.3466	10.6192	0.3559	10.8493	0.3503	22.2247	0.1755	14.926	0.2905	27.9781	0.155
10.4877	0.3978	10.4877	0.3683	10.8822	0.3461	10.6521	0.3555	10.8822	0.3498	22.2575	0.174	14.9918	0.2894	29.589	0.1531
10.5205	0.3962	10.5205	0.3673	10.9151	0.3456	10.6849	0.3548	10.9151	0.3481	22.7178	0.1725	15.0575	0.2883	30.5425	0.1512
10.5534	0.3956	10.5534	0.366	10.9808	0.3447	10.7178	0.3541	10.9479	0.3476	23.0466	0.171	15.1562	0.286	33.0082	0.1491
10.5863	0.3946	10.5863	0.3653	11.0137	0.3442	10.7507	0.3537	10.9808	0.347	23.3096	0.1694	15.2219	0.2838	35.4082	0.1469
10.6192	0.3932	10.6192	0.3629	11.0795	0.3432	10.8164	0.3533	11.0137	0.3465	23.7041	0.1679	15.2548	0.2827	36.7562	0.1446
10.6521	0.3926	10.6521	0.3609	11.1123	0.3427	10.8493	0.3522	11.0795	0.3449	24.0986	0.1649	15.3534	0.2816	38.2027	0.1424
10.6849	0.3915	10.6849	0.3595	11.1452	0.3418	10.8822	0.3518	11.1123	0.3443	24.3288	0.1634	15.4521	0.2804	40.7342	0.1401
10.7178	0.3901	10.7178	0.3592	11.211	0.3413	10.9479	0.3511	11.2438	0.3438	24.9205	0.1618	15.5836	0.2793	41.7534	0.1379
10.7507	0.3891	10.7507	0.3575	11.2767	0.3408	10.9808	0.35	11.2767	0.3427	25.0192	0.1603	15.6493	0.2782	47.5068	0.1357
10.7836	0.3879	10.8164	0.3565	11.3096	0.3398	11.0137	0.3492	11.3096	0.3416	25.0521	0.1588	15.6822	0.2771	51.0904	0.1334
10.8164	0.3867	10.8493	0.3555	11.3425	0.3388	11.0795	0.3477	11.3425	0.34	25.9397	0.1572	15.7151	0.2749	51.7808	0.1312
10.8493	0.3857	10.8822	0.3548	11.3753	0.3379	11.1123	0.3466	11.3753	0.3389	27.4521	0.1556	15.7808	0.2726	54.411	0.1289
10.8822	0.3839	10.9151	0.3541	11.4082	0.3369	11.1452	0.3459	11.4411	0.3384	27.7479	0.1541	15.8466	0.2715	54.4438	0.1267
10.9151	0.3831	10.9479	0.3531	11.4411	0.3359	11.211	0.3451	11.474	0.3373	28.7014	0.1525	15.9452	0.2704	55.2986	0.1243
10.9479	0.3823	10.9808	0.3524	11.474	0.3354	11.2438	0.3448	11.5068	0.3362	29.5233	0.1509	16.2411	0.2693	61.6438	0.1212
10.9808	0.3809	11.0137	0.3514	11.5068	0.334	11.2767	0.3444	11.5397	0.3351	30.6411	0.1493	16.3068	0.2682	66.4438	0.1178
11.0137	0.3803	11.0466	0.3507	11.5397	0.332	11.3096	0.3433	11.5726	0.3346	31.3644	0.1477	16.5699	0.2659	71.1781	0.1139
11.0466	0.3791	11.0795	0.3494	11.5726	0.3311	11.3425	0.3425	11.6055	0.3341	32.5808	0.1462	16.7342	0.2648	74.3671	0.1101
11.0795	0.3781	11.1123	0.348	11.6055	0.3306	11.3753	0.3418	11.6384	0.333	33.5014	0.1446	16.7671	0.2637
11.1123	0.3769	11.1781	0.3473	11.6384	0.3301	11.4082	0.3407	11.6712	0.3319	34.0274	0.143	16.9315	0.2626
11.1452	0.3757	11.211	0.3467	11.6712	0.3286	11.4411	0.3388	11.7041	0.3308	35.2438	0.1414	16.9644	0.2615
11.1781	0.3745	11.2438	0.3456	11.7041	0.3281	11.474	0.3384	11.737	0.3303	38.2356	0.1398	17.0301	0.2603
11.211	0.3742	11.2767	0.3453	11.737	0.3277	11.5068	0.3369	11.8356	0.3292	46.7507	0.138	17.1288	0.2592
11.2438	0.373	11.3096	0.3433	11.7699	0.3272	11.5397	0.3347	11.9014	0.3276	49.7425	0.1362	17.4247	0.2581
11.2767	0.372	11.3425	0.3426	11.8027	0.3262	11.5726	0.3336	11.9342	0.3265	50.1699	0.1344	17.4904	0.257
11.3096	0.3704	11.3753	0.3423	11.8356	0.3257	11.6384	0.3321	12	0.3254	50.8932	0.1326	17.5562	0.2559
11.3425	0.3696	11.4082	0.3409	11.8685	0.3252	11.6712	0.331	12.0329	0.3249	50.9589	0.1308	17.6548	0.2547
11.3753	0.3686	11.4411	0.3392	11.9014	0.3247	11.7041	0.3306	12.0658	0.3238	54.411	0.1289	17.6877	0.2514
11.4082	0.368	11.474	0.3382	11.9342	0.3243	11.737	0.3302	12.0986	0.3227	55.7918	0.1269	17.7205	0.2503
11.4411	0.3674	11.5068	0.3372	12	0.3233	11.7699	0.3299	12.1315	0.3221	57.2055	0.1248	17.7863	0.2492
11.474	0.3654	11.5397	0.3362	12.0658	0.3223	11.8027	0.3291	12.1973	0.32	57.6	0.1226	17.8849	0.2469
11.5068	0.3646	11.5726	0.3351	12.0986	0.3218	11.8356	0.3276	12.263	0.3194	61.6438	0.1205	17.9178	0.2458
11.5397	0.364	11.6384	0.3334	12.1315	0.3213	11.8685	0.3269	12.2959	0.3189			17.9507	0.2447
11.5726	0.3628	11.6712	0.3331	12.1973	0.3194	11.9014	0.3258	12.3288	0.3184			18.0493	0.2436
11.6384	0.3622	11.7041	0.3324	12.2301	0.3189	11.9342	0.3254	12.3945	0.3173			18.1151	0.2425
11.6712	0.3618	11.737	0.3318	12.263	0.3184	12.0329	0.325	12.4274	0.3162			18.3781	0.2413
11.7041	0.3608	11.7699	0.3311	12.3288	0.3179	12.0658	0.3235	12.4603	0.3156			18.4438	0.2402
11.737	0.36	11.8027	0.3301	12.3616	0.3175	12.0986	0.3228	12.4932	0.3151			18.4767	0.2391
11.7699	0.3592	11.8356	0.328	12.3945	0.316	12.1315	0.3224	12.526	0.314			18.5753	0.238
11.8027	0.3582	11.8685	0.3277	12.4274	0.3155	12.1644	0.322	12.5589	0.3124			18.674	0.2369
11.8356	0.3572	11.9014	0.326	12.4603	0.315	12.1973	0.3206	12.6247	0.3119			18.7068	0.2358
11.8685	0.3568	11.9342	0.3253	12.4932	0.3145	12.2301	0.3194	12.6575	0.3108			18.937	0.2346
11.9014	0.3564	12	0.325	12.526	0.314	12.263	0.3187	12.6904	0.3102			18.9699	0.2335
11.9342	0.356	12.0329	0.3243	12.5589	0.3131	12.3288	0.3179	12.7233	0.3097			19.0356	0.2313
11.9671	0.3553	12.0658	0.3233	12.6247	0.3126	12.3616	0.3165	12.7562	0.3086			19.1014	0.2302
12	0.3545	12.0986	0.3226	12.6575	0.3106	12.3945	0.3157	12.789	0.3081			19.1671	0.2291
12.0329	0.3529	12.1644	0.3223	12.6904	0.3102	12.4274	0.3153	12.8548	0.3075			19.2986	0.2279
12.0658	0.3517	12.1973	0.3212	12.7562	0.3092	12.4603	0.315	12.8877	0.307			19.3973	0.2268
12.0986	0.3515	12.2301	0.3199	12.8219	0.3072	12.4932	0.3146	12.9205	0.3054			19.463	0.2257
12.1315	0.3503	12.263	0.3196	12.8548	0.3063	12.526	0.3138	12.9534	0.3043			19.5945	0.2235
12.1973	0.3495	12.2959	0.3192	12.8877	0.3053	12.5589	0.3131	12.9863	0.3027			19.6274	0.2223
12.2301	0.3487	12.3288	0.3189	12.9205	0.3043	12.5918	0.3124	13.0192	0.301			19.7918	0.2212
12.263	0.3477	12.3616	0.3175	12.9534	0.3038	12.6247	0.3116	13.0521	0.3005			19.9562	0.2201
12.2959	0.3467	12.3945	0.3168	12.9863	0.3024	12.6575	0.3105	13.0849	0.2999			20.0548	0.219
12.3288	0.3457	12.4274	0.3162	13.0192	0.3014	12.7562	0.3098	13.1507	0.2983			20.2192	0.2179
12.3616	0.3445	12.4932	0.3155	13.0521	0.3009	12.789	0.3083	13.1836	0.2978			20.5479	0.2168
12.3945	0.3433	12.526	0.3145	13.0849	0.3	12.8219	0.3071	13.2493	0.2972			20.5808	0.2156
12.4274	0.3423	12.5589	0.3135	13.1507	0.2985	12.8548	0.3068	13.3151	0.2967			20.9096	0.2145
12.4603	0.3417	12.5918	0.3128	13.1836	0.2975	12.8877	0.3064	13.3808	0.2956			20.9753	0.2134
12.4932	0.3411	12.6247	0.3124	13.2493	0.297	12.9205	0.3053	13.4137	0.294			21.7315	0.2123
12.526	0.3405	12.7233	0.3121	13.3151	0.2965	12.9534	0.3045	13.4466	0.2934			21.7644	0.2112
12.5589	0.3397	12.7562	0.3114	13.3808	0.2961	12.9863	0.3038	13.4795	0.2929			21.7973	0.2101
12.5918	0.3387	12.789	0.309	13.4137	0.2936	13.0192	0.3027	13.5452	0.2924			21.8959	0.2089
12.6247	0.3377	12.9205	0.308	13.4466	0.2931	13.0521	0.3023	13.5781	0.2918			22.1589	0.2067
12.6575	0.3374	12.9534	0.307	13.4795	0.2927	13.0849	0.3019	13.6438	0.2907			22.1918	0.2056
12.7233	0.3366	12.9863	0.3063	13.5123	0.2922	13.1178	0.3016	13.7096	0.2891			22.389	0.2045
12.7562	0.3356	13.0192	0.3046	13.5452	0.2912	13.1507	0.3001	13.7425	0.2886			22.5534	0.2034
12.789	0.3348	13.1178	0.304	13.6438	0.2907	13.1836	0.2993	13.7753	0.288			22.6521	0.2022
12.8219	0.3342	13.1507	0.3033	13.6767	0.2897	13.3808	0.299	13.8411	0.2859			22.7178	0.2011
12.8548	0.3334	13.1836	0.3019	13.7096	0.2888	13.4137	0.2978	13.874	0.2848			22.9151	0.2
12.8877	0.3332	13.2164	0.3009	13.7425	0.2883	13.4466	0.2964	13.9068	0.2837			23.1781	0.1989
12.9205	0.3322	13.2493	0.3006	13.7753	0.2873	13.4795	0.2949	13.9397	0.2832			23.211	0.1978
12.9534	0.3314	13.2822	0.3002	13.8082	0.2868	13.5123	0.2941	13.9726	0.2826			23.5397	0.1966
12.9863	0.331	13.3479	0.2999	13.8411	0.2849	13.5452	0.293	14.0384	0.2815			23.737	0.1955
13.0192	0.3302	13.3808	0.2989	13.9068	0.2844	13.611	0.2919	14.0712	0.281			23.9671	0.1944
13.0521	0.329	13.4137	0.2985	13.9397	0.2834	13.6438	0.2915	14.137	0.2794			24.3945	0.1933
13.0849	0.3282	13.4466	0.2972	13.9726	0.2825	13.6767	0.2908	14.1699	0.2788			24.9205	0.1922
13.1178	0.3272	13.4795	0.2962	14.0384	0.282	13.7425	0.2904	14.2027	0.2783			25.0192	0.191
13.1507	0.3264	13.5123	0.2958	14.0712	0.2815	13.7753	0.29	14.2356	0.2777			25.1507	0.1899
13.1836	0.3254	13.5452	0.2952	14.1041	0.281	13.8082	0.2897	14.2685	0.2767			25.2164	0.1888
13.2164	0.325	13.5781	0.2945	14.137	0.279	13.8411	0.2885	14.3014	0.2756			25.2493	0.1877
13.2493	0.324	13.611	0.2935	14.2027	0.2786	13.9397	0.2878	14.3671	0.2729			25.7096	0.1865
13.2822	0.3236	13.6438	0.2928	14.3014	0.2781	13.9726	0.2867	14.4329	0.2723			26.137	0.1842
13.3151	0.3228	13.7096	0.2924	14.3671	0.2766	14.0384	0.2863	14.5315	0.2713			26.3671	0.1831
13.3479	0.3214	13.8411	0.2921	14.4	0.2752	14.0712	0.2856	14.5973	0.2685			26.7945	0.1819
13.3808	0.3204	13.874	0.2914	14.4329	0.2747	14.1041	0.2848	14.663	0.2664			26.9589	0.1808
13.4137	0.32	13.9068	0.2911	14.4658	0.2737	14.137	0.2837	14.6959	0.2653			26.9918	0.1796
13.4466	0.3196	13.9397	0.2904	14.5315	0.2732	14.2027	0.2829	14.7616	0.2642			27.0575	0.1785
13.4795	0.3194	13.9726	0.2901	14.5973	0.2718	14.2356	0.2822	14.8603	0.2637			27.2219	0.1773
13.5123	0.3189	14.0384	0.2894	14.663	0.2713	14.2685	0.2811	15.0247	0.2626			27.3534	0.1762
13.5452	0.3183	14.0712	0.2891	14.6959	0.2703	14.3671	0.2803	15.0904	0.262			27.4521	0.175
13.5781	0.3181	14.1041	0.2887	14.7616	0.2693	14.4	0.28	15.1562	0.2604			27.5836	0.1739
13.611	0.3171	14.137	0.2884	14.8274	0.2688	14.4329	0.2792	15.2219	0.2593			27.7479	0.1727
13.6438	0.3167	14.1699	0.288	14.8603	0.2684	14.4658	0.2785	15.2548	0.2582			28.011	0.1715
13.7096	0.3165	14.2027	0.287	14.926	0.2679	14.4986	0.2781	15.4849	0.2577			29.2932	0.1704
13.7425	0.3153	14.2356	0.286	14.9918	0.2674	14.5644	0.2777	15.5178	0.2572			29.589	0.1692
13.8082	0.3135	14.2685	0.2843	15.0247	0.2669	14.5973	0.2762	15.5507	0.2566			29.9507	0.168
13.8411	0.3127	14.3014	0.284	15.0575	0.2664	14.6959	0.2759	15.6822	0.2561			30.0822	0.1668
13.874	0.3113	14.3671	0.283	15.0904	0.2659	14.7616	0.2744	15.7479	0.2555			30.6411	0.1656
13.9068	0.3105	14.4329	0.2826	15.1562	0.2654	14.7945	0.274	15.8137	0.255			30.7068	0.1644
13.9397	0.3097	14.4986	0.2819	15.2219	0.2645	14.8274	0.2736	15.8795	0.2544			31.2	0.1632
13.9726	0.3091	14.5315	0.2813	15.2548	0.2635	14.8603	0.2729	15.9123	0.2539			32.6466	0.1619
14.0055	0.3085	14.5644	0.2809	15.3534	0.263	14.926	0.2722	15.9781	0.2534			32.7452	0.1607
14.0384	0.3079	14.5973	0.2792	15.4521	0.262	15.0247	0.2718	16.011	0.2523			33.0082	0.1595
14.0712	0.3071	14.663	0.2779	15.5178	0.2611	15.0575	0.2714	16.0767	0.2517			33.3699	0.1583
14.1041	0.3069	14.7616	0.2769	15.5507	0.2601	15.0904	0.2699	16.1096	0.2512			34.4877	0.157
14.137	0.3061	14.7945	0.2765	15.5836	0.2591	15.1562	0.2692	16.1425	0.2506			34.5863	0.1558
14.1699	0.3053	14.8274	0.2758	15.6493	0.2572	15.189	0.2688	16.2082	0.2501			35.2767	0.1545
14.2027	0.3045	14.8603	0.2755	15.6822	0.2562	15.2548	0.2681	16.3068	0.2496			35.6384	0.1533
14.2356	0.3031	14.926	0.2752	15.7151	0.2552	15.3205	0.2677	16.3397	0.249			36.1315	0.1521
14.2685	0.3023	15.0247	0.2748	15.7479	0.2547	15.3534	0.2673	16.4712	0.2485			36.1644	0.1508
14.3014	0.3015	15.0575	0.2745	15.7808	0.2543	15.3863	0.2669	16.5041	0.2474			36.7233	0.1496
14.3342	0.3013	15.0904	0.2731	15.8466	0.2538	15.4192	0.2666	16.537	0.2463			37.9068	0.1483
14.3671	0.3011	15.1233	0.2728	15.9123	0.2533	15.4521	0.2658	16.6027	0.2452			38.2027	0.1471
14.4	0.3	15.1562	0.2707	15.9452	0.2528	15.5507	0.2643	16.7342	0.2447			38.2356	0.1459
14.4329	0.2994	15.189	0.2701	16.011	0.2513	15.5836	0.264	16.7671	0.2441			40.1096	0.1446
14.4658	0.2988	15.2219	0.2697	16.1096	0.2504	15.6493	0.2625	16.8329	0.2436			40.9644	0.1433
14.4986	0.2976	15.2548	0.2691	16.1425	0.2499	15.6822	0.2617	16.8658	0.243			41.2932	0.1407
14.5315	0.2968	15.2877	0.2687	16.2411	0.2494	15.7151	0.261	16.8986	0.2425			42.4438	0.1394
14.5644	0.2962	15.3205	0.2677	16.3068	0.2484	15.7479	0.2606	16.9315	0.2414			45.337	0.1381
14.5973	0.2948	15.3863	0.2674	16.5041	0.2479	15.7808	0.2602	16.9644	0.2409			45.6	0.1367
14.6301	0.294	15.4192	0.267	16.537	0.2474	15.8137	0.2599	16.9973	0.2403			45.6329	0.1354
14.663	0.2938	15.4849	0.2663	16.5699	0.2465	15.8466	0.2595	17.063	0.2398			46.389	0.1341
14.6959	0.2928	15.5178	0.266	16.6027	0.2455	15.8795	0.2591	17.1288	0.2387			46.4877	0.1328
14.7616	0.2922	15.5507	0.2653	16.6356	0.245	15.9452	0.2587	17.2274	0.2382			47.1452	0.1314
14.7945	0.2914	15.5836	0.2646	16.7014	0.2445	15.9781	0.2584	17.2603	0.2365			48.5918	0.1301
14.8274	0.2902	15.6493	0.2643	16.7342	0.2436	16.011	0.2569	17.2932	0.2354			49.2164	0.1288
14.8603	0.2892	15.6822	0.2636	16.7671	0.2426	16.0767	0.2565	17.3918	0.2349			49.9726	0.1273
14.8932	0.2888	15.7479	0.2633	16.8329	0.2421	16.1096	0.2558	17.4247	0.2344			60.5589	0.1255
14.926	0.2882	15.7808	0.2629	16.8658	0.2416	16.1425	0.255	17.4904	0.2338			61.7425	0.1236
14.9589	0.2878	15.8137	0.2623	16.8986	0.2411	16.1753	0.2547	17.5562	0.2327			65.6219	0.1212
14.9918	0.2866	15.8795	0.2616	16.9315	0.2402	16.2082	0.2543	17.589	0.2322			66.4438	0.1188
15.0247	0.2864	15.9123	0.2612	16.9644	0.2392	16.2411	0.2539	17.6219	0.2316			80.3178	0.1164
15.0575	0.286	15.9781	0.2606	16.9973	0.2387	16.274	0.2535	17.6877	0.2311
15.0904	0.2854	16.011	0.2595	17.0301	0.2382	16.3068	0.2528	17.7205	0.2305
15.1233	0.285	16.0767	0.2589	17.063	0.2372	16.3726	0.2513	17.8192	0.23
15.1562	0.284	16.1096	0.2582	17.1288	0.2363	16.4055	0.2509	17.8849	0.2295
15.189	0.283	16.1425	0.2572	17.1945	0.2353	16.537	0.2502	17.9178	0.2289
15.2219	0.2826	16.1753	0.2568	17.2274	0.2348	16.5699	0.2498	17.9507	0.2284
15.2548	0.2823	16.2082	0.2558	17.2603	0.2338	16.6027	0.2491	17.9836	0.2278
15.2877	0.2819	16.274	0.2555	17.2932	0.2329	16.6356	0.2487	18.0164	0.2267
15.3205	0.2815	16.3068	0.2548	17.4247	0.2324	16.7014	0.2483	18.0493	0.2262
15.3534	0.2809	16.3397	0.2545	17.4904	0.2319	16.7342	0.2476	18.0822	0.2256
15.3863	0.2799	16.3726	0.2531	17.5233	0.2314	16.8	0.2468	18.2137	0.2251
15.4521	0.2789	16.4055	0.2528	17.5562	0.2309	16.8329	0.2465	18.2466	0.2246
15.4849	0.2783	16.4384	0.2524	17.6219	0.2304	16.8658	0.2457	18.2795	0.224
15.5178	0.2781	16.4712	0.2521	17.6548	0.2295	16.9315	0.245	18.3123	0.2235
15.5507	0.2775	16.5041	0.2517	17.6877	0.2285	16.9644	0.2446	18.3452	0.2229
15.5836	0.2771	16.537	0.2511	17.7205	0.228	16.9973	0.2442	18.4438	0.2224
15.6164	0.2765	16.6027	0.25	17.7534	0.2275	17.0301	0.2427	18.4767	0.2218
15.6493	0.2755	16.6356	0.2497	17.7863	0.227	17.063	0.242	18.5096	0.2213
15.6822	0.2743	16.7014	0.2494	17.8192	0.2265	17.0959	0.2416	18.5753	0.2202
15.7151	0.2729	16.7671	0.249	17.8521	0.2261	17.1945	0.2409	18.7726	0.2197
15.7479	0.2725	16.8	0.2483	17.8849	0.2251	17.2603	0.2401	18.8055	0.2186
15.8137	0.2721	16.8658	0.248	17.9178	0.2246	17.2932	0.2394	18.8384	0.2175
15.8466	0.2717	16.8986	0.2477	17.9507	0.2241	17.3918	0.239	18.8712	0.2164
15.8795	0.2715	16.9315	0.2467	17.9836	0.2236	17.4247	0.2383	18.937	0.2159
15.9123	0.2699	16.9973	0.2463	18.0164	0.2231	17.5233	0.2379	18.9699	0.2148
15.9452	0.2697	17.0301	0.2453	18.0493	0.2227	17.5562	0.2375	19.0356	0.2142
16.011	0.2695	17.063	0.245	18.2466	0.2217	17.589	0.2372	19.1014	0.2131
16.0438	0.2687	17.0959	0.2446	18.2795	0.2212	17.6219	0.2364	19.1342	0.2126
16.0767	0.2683	17.1945	0.2439	18.3123	0.2207	17.6548	0.2357	19.1671	0.212
16.1096	0.2669	17.2274	0.2433	18.3781	0.2197	17.6877	0.2349	19.2329	0.2115
16.1425	0.2663	17.2603	0.2426	18.4438	0.2193	17.7534	0.2345	19.2986	0.2104
16.1753	0.2661	17.2932	0.2422	18.5096	0.2188	17.7863	0.2338	19.3315	0.2099
16.2082	0.2659	17.3918	0.2416	18.5753	0.2183	17.8192	0.2334	19.3644	0.2088
16.2411	0.2655	17.4247	0.2409	18.674	0.2178	17.8521	0.2331	19.3973	0.2082
16.274	0.2645	17.5562	0.2402	18.7068	0.2173	17.8849	0.2319	19.463	0.2077
16.3068	0.2639	17.589	0.2395	18.7726	0.2168	17.9178	0.2316	19.4959	0.2071
16.3397	0.2637	17.6219	0.2392	18.8055	0.2158	17.9507	0.2305	19.5288	0.2066
16.3726	0.2633	17.6877	0.2388	18.8384	0.2154	17.9836	0.2297	19.5945	0.2061
16.4055	0.2627	17.7534	0.2385	18.8712	0.2144	18.0164	0.2293	19.6274	0.2055
16.4712	0.2617	17.7863	0.2382	18.937	0.2139	18.1808	0.2286	19.726	0.205
16.5041	0.2613	17.8192	0.2378	18.9699	0.2129	18.2466	0.2275	19.7918	0.2044
16.537	0.2609	17.8521	0.2375	19.0356	0.2115	18.3123	0.2267	19.8575	0.2039
16.5699	0.2607	17.8849	0.2371	19.1014	0.211	18.3452	0.2264	19.8904	0.2033
16.6027	0.2601	17.9178	0.2361	19.1342	0.2105	18.3781	0.2252	19.9233	0.2028
16.6356	0.2593	17.9507	0.2354	19.1671	0.21	18.4438	0.2249	20.0548	0.2022
16.6685	0.259	17.9836	0.2344	19.2986	0.209	18.4767	0.2245	20.1534	0.2017
16.7014	0.2584	18.0164	0.2334	19.3315	0.2081	18.5753	0.2241	20.2192	0.2012
16.7342	0.258	18.0493	0.2331	19.463	0.2076	18.6082	0.2234	20.2849	0.2006
16.7671	0.2578	18.0822	0.2327	19.4959	0.2066	18.674	0.2223	20.3178	0.2001
16.8	0.2566	18.1151	0.2324	19.5288	0.2061	18.7068	0.2215	20.4493	0.1995
16.8329	0.2562	18.1808	0.2317	19.5616	0.2056	18.7726	0.2211	20.4822	0.1984
16.8658	0.2558	18.2137	0.2314	19.5945	0.2047	18.8055	0.2208	20.5479	0.1968
16.8986	0.2552	18.2466	0.231	19.6274	0.2042	18.8712	0.2193	20.5808	0.1963
16.9644	0.2546	18.3123	0.2307	19.726	0.2037	18.9041	0.2189	20.9096	0.1946
16.9973	0.2544	18.3452	0.23	19.7918	0.2032	19.0356	0.2178	20.9425	0.1941
17.0301	0.2538	18.3781	0.2297	19.8247	0.2022	19.0685	0.2174	21.074	0.1935
17.063	0.2532	18.4438	0.2293	19.9562	0.2018	19.1342	0.2171	21.1068	0.193
17.0959	0.253	18.4767	0.2283	20.1534	0.2013	19.1671	0.2167	21.2712	0.1924
17.1288	0.2526	18.5096	0.228	20.2192	0.2008	19.2	0.2163	21.337	0.1919
17.1616	0.2522	18.5753	0.2273	20.3178	0.1998	19.2329	0.2156	21.5671	0.1914
17.1945	0.2518	18.6082	0.2266	20.4493	0.1993	19.2658	0.2152	21.6	0.1908
17.2274	0.2512	18.674	0.2256	20.5479	0.1983	19.2986	0.2148	21.7644	0.1903
17.2603	0.2508	18.7068	0.2249	20.5808	0.1979	19.3315	0.2144	21.8301	0.1897
17.2932	0.2504	18.8384	0.2246	20.6795	0.1974	19.4959	0.2137	21.8959	0.1892
17.326	0.2498	18.8712	0.2239	20.8438	0.1964	19.5288	0.213	21.9288	0.1886
17.3589	0.2492	18.9041	0.2235	20.9096	0.1959	19.5616	0.2122	21.9945	0.1881
17.3918	0.2486	19.0685	0.2232	21.0082	0.1954	19.5945	0.2115	22.0603	0.1875
17.4247	0.2474	19.1014	0.2225	21.1726	0.1949	19.6274	0.2111	22.126	0.1865
17.4904	0.247	19.2	0.2222	21.2712	0.1945	19.6603	0.2107	22.1589	0.1859
17.5233	0.2466	19.2329	0.2212	21.6	0.194	19.6932	0.2103	22.2247	0.1854
17.5562	0.2464	19.2658	0.2208	21.7315	0.193	19.726	0.21	22.2904	0.1843
17.6219	0.246	19.3315	0.2205	21.7644	0.192	19.7918	0.2096	22.5205	0.1837
17.6548	0.2452	19.3644	0.2198	21.7973	0.1915	19.8247	0.2088	22.5534	0.1832
17.6877	0.2448	19.3973	0.2191	21.8301	0.1911	19.8904	0.2085	22.5863	0.1826
17.7205	0.2444	19.463	0.2184	21.8959	0.1901	19.9562	0.2081	22.7178	0.1821
17.7534	0.2442	19.5288	0.2174	21.9288	0.1896	20.1534	0.2077	22.8164	0.1816
17.7863	0.2436	19.5616	0.2171	21.9945	0.1891	20.2192	0.207	22.9151	0.181
17.8521	0.243	19.5945	0.2164	22.0603	0.1886	20.3178	0.2066	22.9808	0.1805
17.8849	0.2426	19.6274	0.2157	22.126	0.1877	20.4164	0.2059	23.0137	0.1799
17.9836	0.2424	19.6603	0.2154	22.1589	0.1872	20.4822	0.2051	23.0795	0.1794
18.0164	0.2422	19.6932	0.215	22.2247	0.1862	20.5479	0.2044	23.211	0.1788
18.0493	0.2418	19.7918	0.2147	22.2575	0.1857	20.5808	0.204	23.2767	0.1783
18.0822	0.2416	19.8575	0.2143	22.2904	0.1852	20.6795	0.2036	23.3096	0.1777
18.1151	0.2414	19.8904	0.2137	22.389	0.1842	20.7781	0.2029	23.3425	0.1772
18.1479	0.2404	19.9233	0.2133	22.5205	0.1838	20.8438	0.2021	23.474	0.1766
18.2137	0.2398	19.9562	0.213	22.5534	0.1833	20.9096	0.2018	23.5397	0.1761
18.2466	0.2392	20.0548	0.2123	22.6521	0.1828	20.9425	0.201	23.5726	0.175
18.2795	0.2386	20.1534	0.2113	22.7178	0.1823	21.0082	0.2006	23.737	0.1744
18.3452	0.238	20.2192	0.2106	22.8822	0.1818	21.1726	0.2003	23.7699	0.1738
18.3781	0.237	20.2521	0.2102	22.9151	0.1808	21.4027	0.1999	23.8027	0.1733
18.411	0.2362	20.2849	0.2099	23.0137	0.1803	21.4685	0.1995	23.8685	0.1722
18.4438	0.236	20.3178	0.2096	23.0466	0.1799	21.5671	0.1991	23.9342	0.1716
18.4767	0.2358	20.4164	0.2089	23.1781	0.1794	21.6	0.1984	24.0658	0.171
18.5096	0.2354	20.4822	0.2075	23.211	0.1789	21.6986	0.198	24.0986	0.1705
18.5425	0.2348	20.5479	0.2072	23.5397	0.1784	21.7315	0.1973	24.2301	0.1699
18.5753	0.2342	20.5808	0.2068	23.5726	0.1774	21.7644	0.1969	24.3616	0.1694
18.6082	0.2336	20.7781	0.2062	23.7041	0.1769	21.8301	0.1965	24.4274	0.1688
18.6411	0.233	20.9096	0.2055	23.737	0.1764	21.8959	0.1958	24.5918	0.1682
18.674	0.2326	20.9425	0.2044	23.8685	0.1754	21.9288	0.195	24.9205	0.1671
18.7068	0.2322	20.9753	0.2041	23.9671	0.1749	21.9945	0.1947	24.9863	0.1665
18.7397	0.232	21.074	0.2038	24.0986	0.1739	22.0274	0.1943	25.0192	0.166
18.7726	0.2316	21.1068	0.2034	24.2301	0.1734	22.126	0.1935	25.1507	0.1654
18.8384	0.2308	21.2712	0.2031	24.3288	0.1729	22.1589	0.1932	25.2164	0.1648
18.8712	0.2304	21.337	0.2027	24.3616	0.1724	22.2575	0.1928	25.3151	0.1643
18.9041	0.2298	21.4027	0.2024	24.9205	0.1709	22.2904	0.1924	25.3479	0.1637
18.937	0.2294	21.4685	0.2021	24.9863	0.1704	22.389	0.1921	25.4795	0.1631
19.0027	0.2286	21.5671	0.2014	25.0192	0.1699	22.4548	0.1917	25.8411	0.1626
19.0356	0.2278	21.6	0.201	25.0521	0.1694	22.4877	0.1909	26.2356	0.162
19.0685	0.2276	21.6986	0.2007	25.1507	0.1689	22.5863	0.1902	26.3014	0.1614
19.1014	0.2272	21.7644	0.2004	25.2164	0.1684	22.6521	0.1898	26.5973	0.1609
19.1342	0.227	21.8959	0.1997	25.3151	0.1678	22.6849	0.1891	26.926	0.1603
19.2	0.2263	21.9288	0.1993	25.8411	0.1673	22.7836	0.1887	27.0247	0.1597
19.2329	0.2261	21.9945	0.199	25.9068	0.1668	22.8493	0.1883	27.2548	0.1591
19.2658	0.2257	22.0274	0.1986	25.9397	0.1663	22.8822	0.1879	27.3534	0.1586
19.2986	0.2251	22.126	0.1983	26.0055	0.1658	22.9151	0.1876	27.5507	0.158
19.3315	0.2247	22.1589	0.1973	26.137	0.1653	22.9808	0.1872	27.5836	0.1574
19.3973	0.2245	22.1918	0.1963	26.2356	0.1647	23.0137	0.1864	27.7479	0.1568
19.4301	0.2243	22.2904	0.1959	26.3014	0.1642	23.0466	0.1861	27.9452	0.1562
19.463	0.2241	22.4548	0.1956	26.3671	0.1637	23.1781	0.1853	27.9781	0.1557
19.4959	0.2239	22.4877	0.1949	26.926	0.1632	23.211	0.1849	28.011	0.1551
19.5616	0.2235	22.5534	0.1942	26.9918	0.1627	23.5726	0.1842	28.3726	0.1545
19.5945	0.2231	22.5863	0.1932	27.0247	0.1621	23.6384	0.1838	28.4712	0.1539
19.6603	0.2227	22.6849	0.1925	27.0575	0.1616	23.6712	0.1831	28.537	0.1533
19.6932	0.2223	22.7836	0.1921	27.2219	0.1611	23.737	0.1823	28.8	0.1527
19.726	0.2219	22.8164	0.1918	27.3534	0.1606	23.8027	0.1815	29.063	0.1521
19.7589	0.2215	22.8493	0.1915	27.4521	0.16	23.8685	0.1808	29.1616	0.1515
19.8247	0.2213	22.9808	0.1908	27.5507	0.1595	23.9014	0.1804	29.4247	0.1509
19.8575	0.2209	23.0137	0.1904	27.5836	0.159	23.9671	0.18	29.589	0.1503
19.8904	0.2203	23.0795	0.1901	27.6164	0.1585	24	0.1797	29.8192	0.1497
19.9233	0.2201	23.1781	0.1898	27.7479	0.158	24.0986	0.1793	29.9836	0.1491
19.9562	0.2197	23.2767	0.1894	27.9781	0.1574	24.1973	0.1789	30.0164	0.1485
19.989	0.2189	23.3096	0.1887	28.011	0.1569	24.6904	0.1785	30.1479	0.1479
20.0219	0.2187	23.3425	0.1884	28.7014	0.1563	24.7562	0.1781	30.1808	0.1473
20.0877	0.2183	23.3753	0.188	29.2932	0.1558	24.9205	0.1778	30.2795	0.1467
20.1205	0.2179	23.474	0.1877	29.5233	0.1552	25.0192	0.1774	30.3781	0.1461
20.1534	0.2175	23.6384	0.1874	29.589	0.1547	25.0521	0.177	31.2658	0.1455
20.1863	0.2173	23.6712	0.1867	29.9507	0.1541	25.1507	0.1766	31.6932	0.1449
20.2192	0.2171	23.737	0.186	30.0493	0.1536	25.3479	0.1762	31.9562	0.1443
20.2521	0.2165	23.7699	0.1856	30.1808	0.153	25.4466	0.1758	32.0877	0.1437
20.2849	0.2159	23.8027	0.1846	30.5425	0.1525	25.6767	0.1755	32.1205	0.1431
20.3507	0.2157	23.8685	0.1839	30.6411	0.1519	25.8411	0.1751	32.6466	0.1418
20.3836	0.2155	23.9014	0.1836	30.9699	0.1514	25.9068	0.1747	32.811	0.1412
20.4164	0.2149	23.9342	0.1832	31.2	0.1508	25.9397	0.1743	33.074	0.1406
20.4822	0.2147	24	0.1829	31.9562	0.1502	25.9726	0.1739	33.337	0.1399
20.5151	0.2145	24.0658	0.1825	32.0877	0.1497	26.0055	0.1728	33.5014	0.1393
20.5479	0.2141	24.0986	0.1822	32.6466	0.1485	26.137	0.1724	33.6986	0.1387
20.5808	0.2139	24.1973	0.1819	33.0082	0.148	26.2356	0.172	33.8301	0.1381
20.6795	0.2135	24.3945	0.1815	33.0411	0.1468	26.3014	0.1716	34.126	0.1374
20.7123	0.2131	24.4274	0.1812	33.337	0.1462	26.4329	0.1712	34.2904	0.1368
20.7452	0.2127	24.5589	0.1808	33.5014	0.1456	26.6301	0.1708	34.4219	0.1362
20.7781	0.2123	24.5918	0.1805	33.6986	0.145	26.6959	0.1704	34.6849	0.1355
20.811	0.2119	24.6904	0.1801	33.7644	0.1445	26.8603	0.17	35.2438	0.1342
20.8438	0.2115	24.7562	0.1798	34.0274	0.1439	26.926	0.1697	35.4082	0.1336
20.8767	0.2111	24.9205	0.1794	34.2904	0.1433	26.9918	0.1685	35.6055	0.1329
20.9096	0.2105	24.9863	0.1791	34.4877	0.1427	27.0247	0.1681	35.737	0.1323
21.0082	0.2103	25.0192	0.1787	34.6849	0.1421	27.0575	0.1677	36.8548	0.1316
21.0411	0.2101	25.2493	0.1784	35.2438	0.1415	27.1562	0.1673	37.0521	0.1309
21.074	0.2099	25.2822	0.178	35.2767	0.1409	27.2219	0.1669	37.0849	0.1303
21.1068	0.2097	25.3479	0.1773	35.4082	0.1402	27.3205	0.1665	37.2493	0.1296
21.1397	0.2093	25.3808	0.177	35.6055	0.1396	27.4521	0.1661	37.8411	0.129
21.1726	0.2089	25.4466	0.1767	35.737	0.139	27.4849	0.1657	37.9068	0.1283
21.2055	0.2085	25.4795	0.1763	36.1315	0.1384	27.5836	0.1653	38.2356	0.1276
21.2384	0.2081	25.6767	0.176	36.7233	0.1378	27.6164	0.1642	38.4329	0.127
21.2712	0.2079	25.7096	0.1753	36.8548	0.1372	27.8137	0.1638	39.0575	0.1263
21.3041	0.2073	25.9726	0.1749	36.9205	0.1366	27.8466	0.1634	39.6164	0.1256
21.337	0.2071	26.0055	0.1742	37.9068	0.1359	27.8795	0.163	39.8137	0.125
21.3699	0.2067	26.0384	0.1739	38.2027	0.1353	27.9452	0.1626	40.1753	0.1243
21.4685	0.2063	26.137	0.1735	38.2356	0.1347	28.011	0.1622	42.1808	0.1236
21.5014	0.2061	26.4329	0.1732	40.7342	0.134	28.0767	0.1618	42.5425	0.1229
21.5342	0.2059	26.4658	0.1728	41.9507	0.1333	28.3068	0.1614	43.1014	0.1222
21.5671	0.2057	26.5973	0.1725	42.1808	0.1327	28.4055	0.161	43.7918	0.1215
21.6	0.2051	26.6301	0.1721	42.4438	0.132	28.4384	0.1602	44.7123	0.1207
21.6329	0.2043	26.6959	0.1718	44.7123	0.1313	28.4712	0.1598	44.9753	0.12
21.6658	0.2039	26.7945	0.1714	45.0411	0.1307	28.5041	0.1594	45.0411	0.1193
21.6986	0.2037	26.8603	0.171	45.337	0.13	28.537	0.159	45.2712	0.1186
21.7315	0.2035	26.9589	0.1707	45.5014	0.1293	28.6685	0.1586	45.337	0.1179
21.7644	0.2033	26.9918	0.17	45.6	0.1286	28.7014	0.1582	45.5014	0.1172
21.7973	0.2029	27.0904	0.1696	45.6329	0.1279	29.5233	0.1578	45.6	0.1164
21.8301	0.2023	27.1562	0.1693	46.389	0.1273	29.589	0.1574	46.389	0.1157
21.8959	0.2019	27.2548	0.1689	46.4877	0.1266	30.6411	0.157	46.6521	0.115
21.9288	0.2017	27.3205	0.1686	46.6521	0.1259	30.7068	0.1566	47.1452	0.1143
21.9616	0.2013	27.4849	0.1682	47.1452	0.1252	30.8384	0.1558	47.9014	0.1136
21.9945	0.2011	27.5836	0.1679	49.2164	0.1245	31.1342	0.1554	48.3288	0.1128
22.0274	0.2007	27.6164	0.1671	50.2356	0.1238	31.2	0.1546	48.9863	0.1121
22.0603	0.2003	27.7479	0.1668	50.663	0.1231	31.2658	0.1542	49.2822	0.1113
22.0932	0.1999	27.8137	0.1664	50.8932	0.1224	31.5616	0.1538	50.8932	0.1105
22.126	0.1993	27.8466	0.1661	50.9589	0.1217	31.5945	0.1534	52.5041	0.1098
22.1589	0.1991	27.8795	0.1657	51.7808	0.121	31.9562	0.153	52.8	0.109
22.1918	0.1987	27.9452	0.165	54.411	0.1203	32.6466	0.1526	53.6219	0.1082
22.2247	0.1983	28.011	0.1646	54.4438	0.1195	32.6795	0.1522	54.2137	0.1074
22.3233	0.1981	28.0767	0.1643	54.937	0.1188	33.0411	0.1514	54.937	0.1066
22.3562	0.1977	28.3068	0.1639	55.3315	0.118	33.337	0.151	55.3315	0.1058
22.4219	0.1973	28.3726	0.1636	55.7918	0.1173	33.3699	0.1505	57.2384	0.105
22.4877	0.1971	28.4055	0.1632	55.8575	0.1165	33.5014	0.1501	57.6	0.1042
22.5205	0.1963	28.4384	0.1625	57.6	0.1157	33.6986	0.1497	58.2247	0.1033
22.5534	0.1959	28.4712	0.1618	58.2247	0.1148	33.7644	0.1493	58.7836	0.1025
22.5863	0.1955	28.5041	0.1614	61.6438	0.1138	34.2904	0.1489	61.6438	0.1015
22.6192	0.1951	28.537	0.1607	66.3781	0.1127	34.6849	0.1484	66.1151	0.1005
22.6521	0.1947	28.6685	0.1603	66.4438	0.1115	35.2767	0.1476	66.3781	0.0995
22.6849	0.1943	28.8	0.16	67.8247	0.1104	35.4082	0.1472	66.4438	0.0985
22.7178	0.1937	29.063	0.1596	70.3233	0.1093	35.474	0.1467	67.0027	0.0975
22.7507	0.1935	29.1616	0.1593	70.7178	0.1081	35.6055	0.1463	67.8247	0.0964
22.8164	0.1931	29.4247	0.1589	71.1781	0.107	35.737	0.1459	69.3699	0.0953
22.8493	0.1927	29.4575	0.1585	80.3178	0.1047	35.7699	0.1455	70.3233	0.0943
22.8822	0.1921	29.7205	0.1582			35.9342	0.145	70.7178	0.0932
22.9151	0.1919	29.8192	0.1578			36.1315	0.1446	71.1781	0.0922
22.9479	0.1917	29.9836	0.1575			36.2301	0.1442	77.3589	0.0911
22.9808	0.1913	30.0164	0.1571			36.3288	0.1437	80.3178	0.0899
23.0137	0.1911	30.0493	0.1567			36.7233	0.1433	121.052	0.0843
23.0466	0.1909	30.0822	0.1564			36.9205	0.1429
23.0795	0.1907	30.1479	0.156			37.2493	0.1424
23.1123	0.1902	30.2137	0.1557			37.9068	0.142
23.1452	0.1898	30.2795	0.1553			37.9726	0.1416
23.1781	0.1894	30.3781	0.1549			38.9589	0.1411
23.211	0.1892	30.5425	0.1546			39.7151	0.1407
23.2438	0.189	30.7068	0.1539			39.8795	0.1402
23.2767	0.1888	30.8384	0.1531			39.9123	0.1397
23.3096	0.1886	31.1342	0.1528			40.3397	0.1393
23.3753	0.1884	31.2	0.1524			40.7342	0.1383
23.474	0.1882	31.2658	0.1517			41.3918	0.1378
23.5397	0.1878	31.3644	0.1513			41.9507	0.1374
23.5726	0.1874	31.5616	0.1509			42.1479	0.1369
23.6384	0.1872	31.5945	0.1506			42.1808	0.1364
23.6712	0.1868	31.6932	0.1502			42.411	0.1354
23.737	0.1866	32.1205	0.1498			43.3644	0.1345
23.7699	0.1864	32.5808	0.1494			43.989	0.134
23.8027	0.1862	32.6795	0.1491			44.7123	0.1335
23.8356	0.186	32.7452	0.1487			45.0411	0.133
23.8685	0.1858	32.811	0.1483			45.6329	0.1325
23.9014	0.1856	33.074	0.148			46.4877	0.132
23.9342	0.1852	33.3699	0.1472			47.0137	0.1315
24	0.1846	33.8301	0.1468			47.2438	0.131
24.0329	0.1842	34.0932	0.1464			49.2164	0.1305
24.0986	0.184	34.126	0.1461			49.9397	0.13
24.1315	0.1838	34.4219	0.1457			50.2356	0.1294
24.1973	0.1836	34.5863	0.1453			50.663	0.1289
24.263	0.1834	35.2438	0.1449			50.8932	0.1284
24.2959	0.183	35.2767	0.1445			51.7151	0.1278
24.3616	0.1823	35.4082	0.1442			53.326	0.1273
24.3945	0.1821	35.474	0.1438			54.4438	0.1267
24.4932	0.1819	35.6384	0.1434			54.937	0.1261
24.6575	0.1813	35.7699	0.143			55.3315	0.1255
24.7562	0.1811	35.9342	0.1426			55.8575	0.125
24.789	0.1807	36.1644	0.1422			56.6466	0.1244
24.8877	0.1803	36.2301	0.1418			58.2247	0.1238
24.9205	0.1801	36.3288	0.1414			59.3753	0.1232
24.9534	0.1799	36.7562	0.1411			59.6712	0.1226
25.0849	0.1797	37.0521	0.1407			61.6438	0.1219
25.1178	0.1795	37.0849	0.1403			62.5315	0.1213
25.1507	0.1793	37.2493	0.1395			63.0904	0.1207
25.1836	0.1791	37.8411	0.1391			65.7205	0.12
25.2493	0.1787	37.9726	0.1387			65.8192	0.1193
25.2822	0.1785	38.4329	0.1383			66.3781	0.1187
25.3151	0.178	38.9589	0.1379			66.4438	0.118
25.3479	0.1778	39.0575	0.1375			67.8247	0.1173
25.3808	0.1776	39.6164	0.1371			72.2959	0.1166
25.4795	0.1772	39.7151	0.1367			75.7479	0.1157
25.5123	0.177	39.7808	0.1363			76.1096	0.1149
25.5452	0.1766	39.8137	0.1359			80.3178	0.1131
25.5781	0.1764	39.8795	0.1355			91.2986	0.112
25.611	0.1762	39.9123	0.1351
25.6438	0.176	40.1096	0.1347
25.7753	0.1758	40.1753	0.1343
25.874	0.1756	40.3397	0.1339
26.2027	0.1754	40.7342	0.1335
26.3342	0.1752	40.9644	0.1331
26.3671	0.1747	41.2932	0.1323
26.4	0.1745	41.3918	0.1319
26.4658	0.1743	41.7534	0.1315
26.4986	0.1741	42.1479	0.131
26.5644	0.1739	42.411	0.1302
26.7616	0.1737	42.5425	0.1298
26.7945	0.1733	43.1014	0.1294
26.8932	0.1731	43.3644	0.1285
26.9589	0.1726	43.7918	0.1281
27.0904	0.1722	43.989	0.1277
27.1233	0.172	44.4493	0.1272
27.189	0.1716	44.9753	0.1268
27.3863	0.1712	45.2712	0.1264
27.4192	0.171	46.7507	0.1259
27.4849	0.1707	47.0137	0.1255
27.5507	0.1705	47.0466	0.125
27.5836	0.1703	47.2438	0.1246
27.6164	0.1701	47.5068	0.1242
27.6493	0.1699	47.5397	0.1237
27.6822	0.1695	47.9014	0.1233
27.7479	0.1691	48.3288	0.1228
27.8466	0.1688	48.5918	0.1224
27.9123	0.1686	48.9863	0.1219
28.011	0.1684	49.2822	0.1215
28.0438	0.1682	49.7425	0.121
28.1096	0.168	49.9397	0.1205
28.1425	0.1676	49.9726	0.1201
28.2082	0.1671	50.1699	0.1196
28.274	0.1669	50.8932	0.1191
28.3068	0.1667	51.0904	0.1187
28.3726	0.1665	51.7151	0.1182
28.4055	0.1661	52.5041	0.1177
28.4712	0.1656	52.8	0.1172
28.537	0.1654	53.326	0.1167
28.6027	0.1652	53.6219	0.1163
28.6685	0.165	54.2137	0.1158
28.7342	0.1648	55.2986	0.1153
28.7671	0.1646	56.6466	0.1148
28.8329	0.1641	57.2055	0.1143
28.8986	0.1635	57.2384	0.1137
28.9644	0.1633	58.7836	0.1132
28.9973	0.1631	59.3753	0.1127
29.0301	0.1629	59.6712	0.1122
29.063	0.1624	60.5589	0.1117
29.0959	0.1622	61.7425	0.1112
29.1945	0.162	62.5315	0.1106
29.2274	0.1616	63.0904	0.1101
29.2932	0.1614	65.6219	0.1095
29.326	0.1607	65.7205	0.109
29.3589	0.1605	65.8192	0.1084
29.4247	0.1603	66.1151	0.1079
29.4575	0.1601	67.0027	0.1073
29.4904	0.1599	69.3699	0.1068
29.5233	0.1596	72.2959	0.1061
29.589	0.1594	74.3671	0.1055
29.7205	0.1592	75.7479	0.1049
29.7534	0.159	76.1096	0.1042
29.7863	0.1588	77.3589	0.1035
30.1151	0.1586	79.463	0.1028
30.1479	0.1584	91.2986	0.102
30.2795	0.1581	121.052	0.0988
30.411	0.1579
30.4438	0.1577
30.5096	0.1575
30.5425	0.1573
30.6411	0.1571
30.674	0.1568
30.7068	0.1564
30.7726	0.1562
30.9041	0.1558
30.9699	0.1555
31.0027	0.1551
31.2	0.1549
31.2329	0.1547
31.2658	0.1544
31.463	0.1536
31.5288	0.1531
31.5616	0.1527
31.6603	0.1525
31.726	0.152
31.7589	0.1518
31.8575	0.1511
31.8904	0.1509
31.9233	0.1505
31.989	0.1503
32.0219	0.15
32.1205	0.1496
32.2849	0.1494
32.3507	0.1491
32.4164	0.1489
32.4822	0.1485
32.5479	0.148
32.5808	0.1478
32.6137	0.1474
32.6795	0.1471
32.7452	0.1469
32.8767	0.1467
33.0082	0.1465
33.0411	0.1462
33.1068	0.146
33.2712	0.1458
33.337	0.1456
33.5014	0.1453
33.6329	0.1451
33.6658	0.1449
33.6986	0.1447
33.7315	0.1444
33.7973	0.1442
33.8301	0.144
33.863	0.1437
33.8959	0.1435
34.0274	0.1433
34.126	0.1431
34.1589	0.1428
34.1918	0.1426
34.2904	0.1419
34.4877	0.1417
34.5534	0.1415
34.7507	0.1413
34.8822	0.141
34.9479	0.1406
35.0466	0.1403
35.211	0.1401
35.2438	0.1399
35.4411	0.1397
35.474	0.1392
35.5726	0.139
35.6384	0.1387
35.7041	0.1385
35.737	0.1383
35.7699	0.138
35.8027	0.1378
36.0658	0.1374
36.0986	0.1371
36.1973	0.1369
36.2959	0.1367
36.3288	0.1364
36.4603	0.1362
36.526	0.136
36.6904	0.1355
36.7562	0.1353
36.8548	0.135
36.8877	0.1348
36.9863	0.1346
37.1507	0.1341
37.1836	0.1339
37.2822	0.1336
37.3151	0.1332
37.4137	0.1329
37.4466	0.1324
37.4795	0.132
37.8082	0.1317
37.874	0.1312
37.9726	0.131
38.0055	0.1308
38.137	0.1305
38.2027	0.1303
38.3342	0.13
38.4	0.1298
38.4986	0.1296
38.5315	0.1293
38.6301	0.1291
38.7945	0.1288
38.9589	0.1286
38.9918	0.1284
39.0904	0.1281
39.1233	0.1279
39.1562	0.1276
39.2219	0.1274
39.2548	0.1271
39.3205	0.1267
39.3863	0.1264
39.5178	0.1262
39.7479	0.1259
39.8466	0.1257
39.8795	0.1255
40.1753	0.1252
40.2082	0.125
40.274	0.1245
40.4712	0.1242
40.5041	0.124
40.8329	0.1238
40.8658	0.1235
41.1945	0.1233
41.326	0.123
41.4575	0.1228
41.5233	0.1225
41.6548	0.122
41.7205	0.1218
41.7863	0.1215
41.8192	0.1213
41.8521	0.1211
41.9178	0.1208
41.9507	0.1206
42.0822	0.1203
42.1151	0.1201
42.2137	0.1196
42.3452	0.1193
42.5425	0.1191
42.8384	0.1186
42.9041	0.1183
43.2	0.1181
43.2986	0.1178
43.6274	0.1176
43.7589	0.1173
43.8247	0.1171
43.8904	0.1168
44.0219	0.1166
44.3178	0.1163
44.4493	0.1161
44.5479	0.1158
44.7452	0.1156
44.7781	0.1153
44.9096	0.1151
45.3041	0.1148
45.4027	0.1145
45.4356	0.1143
45.5342	0.114
45.6	0.1138
45.7315	0.1135
45.863	0.1133
46.4548	0.113
46.5863	0.1127
46.7836	0.1125
46.8493	0.1122
47.0795	0.1117
47.6712	0.1114
47.9014	0.1111
48.4932	0.1109
48.6575	0.1106
48.7233	0.1103
48.7562	0.11
48.9534	0.1098
49.1178	0.1095
49.2164	0.1092
49.2822	0.109
49.6438	0.1087
50.0055	0.1084
50.3342	0.1081
50.4658	0.1078
50.7945	0.1076
50.9918	0.1073
51.0247	0.107
51.2548	0.1067
51.2877	0.1065
51.4849	0.1059
51.6493	0.1056
51.7479	0.1053
51.8466	0.1051
51.9123	0.1048
52.011	0.1045
52.6356	0.1042
52.7014	0.1039
53.0959	0.1037
53.1288	0.1034
53.2603	0.1031
53.2932	0.1028
53.6548	0.1025
54.5425	0.1022
54.6082	0.102
54.6411	0.1017
54.7068	0.1014
54.7397	0.1011
54.8055	0.1008
54.8384	0.1005
54.937	0.1003
55.0027	0.1
55.726	0.0997
55.7918	0.0994
56.0548	0.0988
56.2192	0.0986
56.6466	0.098
57.1068	0.0977
57.3041	0.0974
58.0603	0.0971
58.1918	0.0968
58.4548	0.0965
59.2438	0.0962
59.474	0.096
60.6575	0.0957
61.6767	0.0953
62.0055	0.095
62.0712	0.0947
62.4658	0.0944
63.3534	0.0941
63.7151	0.0938
63.8137	0.0935
64.2411	0.0932
65.6219	0.0929
65.9178	0.0925
66.1808	0.0922
66.3123	0.0919
66.3452	0.0916
66.5096	0.0912
67.3315	0.0909
67.5288	0.0905
68.1205	0.0902
68.3507	0.0899
69.863	0.0895
71.6055	0.0891
73.611	0.0888
75.5836	0.0884
80.0548	0.088
80.9096	0.0875
90.1479	0.087
90.9699	0.0865
96.6575	0.0859
101.096	0.0853
101.523	0.0847
108.066	0.0839
118.159	0.083

## Sheet: SM_OS_sq_ca_death
S2 Table F
Charlson 0		Charlson 1		Charlson 2+		COPD		Diabetes		CHF		PVD		CVD
Squamous		Squamous		Squamous		Squamous		Squamous		Squamous		Squamous		Squamous
CHEMO		CHEMO		Chemo		CHEMO		CHEMO		CHEMO		CHEMO		CHEMO
Months	% Alive	Months	% Alive	Months	% Alive	Months	% Alive	Months	% Alive	Months	% Alive	Months	% Alive	Months	% Alive
0.0328767	0.999251	0.131507	0.99818	0.164384	0.9977	0.164384	0.99674	0.131507	0.99712	0.19726	0.99296	0.164384	0.99722	0.164384	0.99528
0.0986301	0.9985	0.164384	0.99635	0.19726	0.9954	0.19726	0.99511	0.164384	0.99568	0.230137	0.9894	0.230137	0.99167	0.19726	0.99057
0.131507	0.99775	0.19726	0.99453	0.230137	0.99194	0.230137	0.99349	0.19726	0.9928	0.29589	0.9859	0.328767	0.9861	0.29589	0.9811
0.164384	0.99701	0.230137	0.9927	0.29589	0.9885	0.263014	0.99186	0.230137	0.987	0.328767	0.9824	0.361644	0.9806	0.328767	0.9717
0.19726	0.99401	0.263014	0.99088	0.328767	0.9839	0.29589	0.9878	0.29589	0.9856	0.361644	0.9789	0.394521	0.975	0.361644	0.967
0.230137	0.99251	0.29589	0.9891	0.361644	0.9816	0.328767	0.9845	0.328767	0.9784	0.460274	0.9754	0.427397	0.9722	0.427397	0.9575
0.263014	0.99027	0.328767	0.9872	0.394521	0.9804	0.361644	0.9813	0.361644	0.9769	0.624658	0.9718	0.460274	0.9667	0.558904	0.9528
0.29589	0.9873	0.361644	0.9845	0.427397	0.977	0.394521	0.9805	0.427397	0.9726	0.657534	0.9683	0.526027	0.9639	0.591781	0.9481
0.328767	0.9828	0.394521	0.9836	0.460274	0.9735	0.427397	0.9796	0.460274	0.9712	0.723288	0.9648	0.558904	0.9611	0.624658	0.9434
0.361644	0.979	0.427397	0.9818	0.526027	0.9701	0.460274	0.9764	0.493151	0.9697	0.756164	0.9613	0.591781	0.9528	0.789041	0.934
0.394521	0.9783	0.460274	0.979	0.558904	0.9678	0.493151	0.9748	0.526027	0.9683	0.920548	0.9577	0.624658	0.9444	0.854795	0.9292
0.427397	0.9768	0.493151	0.9763	0.591781	0.9643	0.526027	0.9723	0.558904	0.9669	0.953425	0.9542	0.657534	0.9417	0.887671	0.9245
0.460274	0.9723	0.526027	0.9754	0.624658	0.9597	0.558904	0.9707	0.591781	0.9625	0.986301	0.9507	0.690411	0.9389	0.920548	0.9104
0.526027	0.9678	0.558904	0.9745	0.657534	0.9574	0.591781	0.9691	0.624658	0.9611	1.01918	0.9437	0.756164	0.9361	0.986301	0.9057
0.558904	0.9648	0.591781	0.9735	0.690411	0.9551	0.624658	0.9642	0.690411	0.9597	1.15068	0.9366	0.821918	0.9333	1.08493	0.9009
0.591781	0.9633	0.624658	0.9708	0.723288	0.9517	0.657534	0.9634	0.723288	0.9568	1.18356	0.9331	0.986301	0.9278	1.24932	0.8962
0.624658	0.9611	0.723288	0.9672	0.756164	0.9494	0.690411	0.9617	0.756164	0.9553	1.21644	0.9296	1.01918	0.925	1.31507	0.8915
0.657534	0.9596	0.756164	0.9644	0.789041	0.9482	0.723288	0.9568	0.789041	0.9539	1.24932	0.9261	1.05205	0.9222	1.34795	0.8868
0.690411	0.9566	0.789041	0.9617	0.821918	0.9471	0.756164	0.9536	0.821918	0.9524	1.28219	0.919	1.08493	0.9167	1.4137	0.8774
0.723288	0.9536	0.821918	0.9608	0.887671	0.9459	0.789041	0.952	0.887671	0.951	1.31507	0.9155	1.15068	0.9139	1.47945	0.8726
0.756164	0.9513	0.854795	0.9589	0.920548	0.9425	0.854795	0.9511	0.920548	0.9467	1.34795	0.9049	1.21644	0.9111	1.51233	0.8679
0.789041	0.9484	0.887671	0.9571	0.953425	0.939	0.887671	0.9495	0.953425	0.9438	1.38082	0.8979	1.24932	0.9056	1.57808	0.8632
0.821918	0.9461	0.920548	0.9526	0.986301	0.9356	0.920548	0.9463	0.986301	0.9424	1.44658	0.8944	1.31507	0.9028	1.64384	0.8585
0.854795	0.9454	0.953425	0.9516	1.01918	0.9344	0.953425	0.9438	1.01918	0.938	1.51233	0.8908	1.34795	0.9	1.67671	0.8538
0.887671	0.9446	1.01918	0.9462	1.05205	0.9333	0.986301	0.943	1.05205	0.9352	1.54521	0.8873	1.4137	0.8944	1.70959	0.8491
0.953425	0.9431	1.05205	0.9434	1.08493	0.931	1.01918	0.9397	1.08493	0.9308	1.57808	0.8803	1.51233	0.8889	1.93973	0.8443
0.986301	0.9401	1.08493	0.9389	1.15068	0.9287	1.05205	0.9373	1.11781	0.9294	1.61096	0.8732	1.57808	0.8833	2.00548	0.8349
1.01918	0.9386	1.11781	0.938	1.18356	0.9275	1.08493	0.9349	1.15068	0.928	1.64384	0.8697	1.61096	0.8806	2.03836	0.8302
1.05205	0.9371	1.15068	0.9361	1.21644	0.9264	1.15068	0.9324	1.18356	0.9236	1.74247	0.8662	1.64384	0.8694	2.10411	0.8208
1.08493	0.9356	1.18356	0.9343	1.24932	0.9252	1.18356	0.9316	1.21644	0.9179	1.77534	0.8592	1.74247	0.8667	2.20274	0.8113
1.11781	0.9341	1.21644	0.9288	1.28219	0.9217	1.21644	0.9308	1.28219	0.915	1.90685	0.8521	1.77534	0.8639	2.33425	0.8019
1.15068	0.9311	1.24932	0.9252	1.31507	0.9194	1.24932	0.9283	1.31507	0.9135	2.00548	0.8486	1.80822	0.8611	2.4	0.7925
1.18356	0.9274	1.28219	0.9224	1.34795	0.9148	1.28219	0.9251	1.34795	0.9063	2.10411	0.8415	1.87397	0.8556	2.56438	0.7877
1.21644	0.9244	1.31507	0.9197	1.38082	0.9114	1.31507	0.9218	1.38082	0.9049	2.13699	0.838	1.93973	0.8528	2.59726	0.783
1.24932	0.9237	1.34795	0.9124	1.4137	0.9056	1.34795	0.9169	1.4137	0.902	2.20274	0.8345	1.9726	0.8472	2.63014	0.7736
1.28219	0.9214	1.38082	0.9078	1.44658	0.9045	1.38082	0.9112	1.44658	0.9006	2.26849	0.831	2.07123	0.8444	2.8274	0.7689
1.31507	0.9192	1.4137	0.906	1.47945	0.9022	1.4137	0.9064	1.47945	0.8963	2.30137	0.8275	2.10411	0.8361	2.86027	0.7642
1.34795	0.9169	1.44658	0.9042	1.51233	0.8964	1.44658	0.9055	1.51233	0.889	2.33425	0.8239	2.16986	0.8306	3.02466	0.7594
1.38082	0.9154	1.47945	0.9005	1.54521	0.8953	1.47945	0.9023	1.54521	0.8862	2.4	0.8204	2.20274	0.8222	3.09041	0.7547
1.4137	0.9124	1.51233	0.8987	1.57808	0.8918	1.51233	0.8982	1.57808	0.8833	2.43288	0.8169	2.33425	0.8194	3.15616	0.75
1.44658	0.9117	1.54521	0.896	1.61096	0.8884	1.54521	0.8966	1.61096	0.8818	2.46575	0.8134	2.4	0.8167	3.22192	0.7453
1.47945	0.9079	1.57808	0.8942	1.64384	0.8849	1.57808	0.8933	1.64384	0.8804	2.49863	0.8099	2.49863	0.8139	3.28767	0.7358
1.51233	0.9064	1.61096	0.8923	1.67671	0.8815	1.61096	0.8901	1.67671	0.8775	2.56438	0.8063	2.56438	0.8111	3.3863	0.7311
1.54521	0.9049	1.64384	0.8905	1.70959	0.8792	1.64384	0.8868	1.70959	0.8746	2.59726	0.8028	2.59726	0.8056	3.45205	0.7264
1.57808	0.9004	1.67671	0.8896	1.74247	0.8757	1.67671	0.8852	1.74247	0.8718	2.66301	0.7993	2.63014	0.8028	3.64932	0.717
1.61096	0.896	1.70959	0.8869	1.77534	0.8723	1.70959	0.8836	1.77534	0.866	2.69589	0.7958	2.66301	0.8	3.74795	0.7123
1.64384	0.8952	1.74247	0.8859	1.80822	0.8711	1.74247	0.8819	1.87397	0.8617	2.72877	0.7923	2.69589	0.7972	3.8137	0.7075
1.67671	0.893	1.77534	0.8832	1.87397	0.8688	1.77534	0.8795	1.90685	0.8588	2.76164	0.7852	2.72877	0.7917	3.87945	0.7028
1.70959	0.8915	1.80822	0.8796	1.90685	0.8654	1.80822	0.8754	1.93973	0.8545	2.79452	0.7817	2.76164	0.7833	3.91233	0.6981
1.74247	0.887	1.8411	0.8786	1.93973	0.8619	1.8411	0.8746	1.9726	0.853	2.86027	0.7782	2.79452	0.7806	4.10959	0.6934
1.77534	0.8832	1.87397	0.875	1.9726	0.8573	1.87397	0.8721	2.00548	0.8501	2.89315	0.7746	2.9589	0.775	4.27397	0.6887
1.80822	0.878	1.90685	0.8741	2.00548	0.8539	1.90685	0.8697	2.03836	0.8487	2.92603	0.7676	3.02466	0.7694	4.30685	0.684
1.8411	0.8735	1.93973	0.8723	2.03836	0.8527	1.93973	0.8681	2.07123	0.8444	3.02466	0.7606	3.09041	0.7667	4.3726	0.6792
1.87397	0.8705	2.00548	0.8695	2.07123	0.8516	1.9726	0.8656	2.10411	0.8372	3.15616	0.757	3.15616	0.7611	4.40548	0.6745
1.90685	0.869	2.03836	0.8677	2.10411	0.8458	2.00548	0.8632	2.13699	0.8343	3.18904	0.75	3.18904	0.7583	4.50411	0.6698
1.9726	0.866	2.07123	0.8622	2.13699	0.8446	2.03836	0.8616	2.16986	0.83	3.22192	0.7465	3.22192	0.7528	4.56986	0.6651
2.00548	0.8615	2.10411	0.8595	2.16986	0.8412	2.07123	0.8583	2.20274	0.8285	3.25479	0.743	3.25479	0.75	4.60274	0.6604
2.03836	0.8578	2.13699	0.8558	2.20274	0.8377	2.10411	0.8542	2.23562	0.8271	3.28767	0.7394	3.28767	0.7472	4.70137	0.6557
2.07123	0.8563	2.16986	0.8531	2.26849	0.8366	2.13699	0.8526	2.26849	0.8242	3.32055	0.7324	3.3863	0.7444	4.86575	0.6509
2.10411	0.8533	2.20274	0.8485	2.30137	0.8354	2.16986	0.8485	2.30137	0.8213	3.35342	0.7289	3.41918	0.7417	4.96438	0.6415
2.13699	0.8458	2.23562	0.8449	2.33425	0.8331	2.20274	0.8436	2.33425	0.8184	3.41918	0.7254	3.45205	0.7333	5.03014	0.6321
2.16986	0.8436	2.26849	0.844	2.36712	0.8308	2.23562	0.8412	2.36712	0.8127	3.45205	0.7218	3.48493	0.7278	5.09589	0.6274
2.20274	0.8406	2.30137	0.8403	2.4	0.8251	2.30137	0.8388	2.4	0.8098	3.48493	0.7183	3.55068	0.7194	5.12877	0.6226
2.23562	0.8361	2.33425	0.8385	2.43288	0.8239	2.33425	0.8379	2.43288	0.8084	3.51781	0.7148	3.61644	0.7167	5.19452	0.6179
2.26849	0.8346	2.36712	0.8349	2.46575	0.8205	2.36712	0.8347	2.46575	0.8055	3.55068	0.7113	3.64932	0.7111	5.42466	0.6132
2.30137	0.8338	2.4	0.8321	2.49863	0.817	2.4	0.8298	2.49863	0.8026	3.61644	0.7077	3.74795	0.7083	5.52329	0.6085
2.33425	0.8293	2.43288	0.8303	2.53151	0.8136	2.43288	0.8282	2.53151	0.7997	3.78082	0.7042	3.78082	0.7056	5.55616	0.5991
2.36712	0.8271	2.46575	0.8294	2.56438	0.8101	2.46575	0.8265	2.56438	0.7968	3.8137	0.7007	3.8137	0.6972	5.68767	0.5943
2.4	0.8256	2.49863	0.8276	2.59726	0.8044	2.49863	0.8241	2.59726	0.7911	3.84658	0.6937	3.84658	0.6944	5.7863	0.5896
2.43288	0.8196	2.56438	0.8266	2.63014	0.8021	2.53151	0.8225	2.69589	0.7896	3.87945	0.6901	3.87945	0.6889	6.08219	0.5849
2.46575	0.8189	2.59726	0.8239	2.69589	0.8009	2.56438	0.8192	2.72877	0.7853	4.17534	0.6866	3.94521	0.6861	6.11507	0.5802
2.49863	0.8181	2.63014	0.8221	2.72877	0.7986	2.59726	0.8176	2.76164	0.7824	4.3726	0.6796	4.01096	0.6833	6.14795	0.5755
2.53151	0.8159	2.66301	0.8203	2.76164	0.7952	2.63014	0.8151	2.79452	0.7752	4.40548	0.6761	4.04384	0.6806	6.2137	0.5708
2.56438	0.8136	2.69589	0.8184	2.79452	0.7906	2.69589	0.8143	2.8274	0.7738	4.43836	0.669	4.07671	0.6778	6.24658	0.566
2.59726	0.8106	2.72877	0.8166	2.86027	0.7883	2.72877	0.8127	2.86027	0.7723	4.53699	0.6655	4.17534	0.675	6.34521	0.5613
2.63014	0.8076	2.76164	0.8139	2.89315	0.786	2.76164	0.8103	2.89315	0.7709	4.63562	0.662	4.2411	0.6722	6.47671	0.5566
2.66301	0.8069	2.79452	0.8084	2.92603	0.7825	2.79452	0.8037	2.92603	0.7666	4.66849	0.6585	4.3726	0.6639	6.60822	0.5519
2.69589	0.8031	2.8274	0.8057	2.9589	0.7791	2.8274	0.8029	2.9589	0.7622	4.70137	0.6549	4.40548	0.6611	6.67397	0.5377
2.72877	0.7994	2.86027	0.8029	2.99178	0.7779	2.86027	0.7997	2.99178	0.7579	4.86575	0.6514	4.43836	0.6583	6.80548	0.533
2.76164	0.7964	2.89315	0.8011	3.02466	0.7756	2.89315	0.7972	3.02466	0.7565	4.96438	0.6408	4.50411	0.6556	6.90411	0.5236
2.79452	0.7927	2.92603	0.7993	3.05753	0.7745	2.92603	0.7948	3.05753	0.755	4.99726	0.6373	4.53699	0.6528	6.96986	0.5142
2.8274	0.7897	2.9589	0.7984	3.09041	0.7733	2.9589	0.7932	3.15616	0.7522	5.09589	0.6303	4.56986	0.6417	7.13425	0.5047
2.86027	0.7882	2.99178	0.7947	3.15616	0.7699	2.99178	0.7915	3.18904	0.7478	5.12877	0.6268	4.60274	0.6389	7.29863	0.4953
2.89315	0.7867	3.02466	0.7911	3.18904	0.7675	3.02466	0.7891	3.22192	0.7464	5.19452	0.6197	4.70137	0.6333	7.33151	0.4906
2.92603	0.7829	3.05753	0.7901	3.22192	0.7652	3.05753	0.7875	3.28767	0.745	5.2274	0.6162	4.73425	0.6306	7.46301	0.4858
2.9589	0.7822	3.09041	0.7883	3.25479	0.7641	3.09041	0.7866	3.32055	0.7435	5.3589	0.6127	4.8	0.6278	7.49589	0.4811
2.99178	0.7807	3.12329	0.7865	3.28767	0.7595	3.12329	0.785	3.35342	0.7392	5.42466	0.6092	4.86575	0.6194	7.56164	0.4717
3.02466	0.7777	3.15616	0.781	3.32055	0.7572	3.15616	0.7793	3.3863	0.7334	5.45753	0.6021	5.09589	0.6167	7.59452	0.467
3.09041	0.7702	3.18904	0.7774	3.35342	0.7537	3.18904	0.7777	3.41918	0.7305	5.52329	0.5915	5.19452	0.6111	7.69315	0.4623
3.12329	0.765	3.22192	0.7728	3.3863	0.7503	3.22192	0.7744	3.45205	0.7277	5.55616	0.588	5.32603	0.6083	7.72603	0.4528
3.15616	0.762	3.25479	0.7719	3.41918	0.7491	3.25479	0.7728	3.48493	0.7233	5.62192	0.581	5.39178	0.6028	7.79178	0.4481
3.22192	0.759	3.28767	0.7701	3.45205	0.7457	3.28767	0.7679	3.51781	0.7205	5.85205	0.5775	5.45753	0.5972	7.89041	0.4434
3.25479	0.7575	3.32055	0.7682	3.48493	0.7422	3.32055	0.7663	3.58356	0.719	6.01644	0.5739	5.52329	0.5917	7.92329	0.4387
3.28767	0.7545	3.35342	0.7673	3.51781	0.7399	3.35342	0.7638	3.61644	0.7161	6.08219	0.5669	5.55616	0.5889	7.95616	0.434
3.32055	0.7507	3.3863	0.7655	3.55068	0.7376	3.3863	0.7614	3.64932	0.7133	6.2137	0.5634	5.62192	0.5861	8.02192	0.4292
3.35342	0.75	3.41918	0.7637	3.58356	0.7353	3.41918	0.7606	3.71507	0.7089	6.31233	0.5599	5.68767	0.5833	8.05479	0.4198
3.3863	0.7463	3.45205	0.7564	3.61644	0.733	3.45205	0.7565	3.74795	0.7075	6.41096	0.5528	5.72055	0.5806	8.38356	0.4151
3.41918	0.7448	3.48493	0.7527	3.64932	0.7284	3.48493	0.7533	3.8137	0.7032	6.47671	0.5458	5.7863	0.5778	8.44932	0.4104
3.45205	0.7418	3.51781	0.7509	3.68219	0.7273	3.51781	0.7516	3.84658	0.7017	6.83836	0.5423	6.01644	0.5722	8.51507	0.4057
3.48493	0.7403	3.55068	0.7464	3.71507	0.725	3.55068	0.7467	3.87945	0.6974	6.87123	0.5387	6.11507	0.5639	8.6137	0.4009
3.51781	0.7388	3.58356	0.7445	3.74795	0.7227	3.58356	0.7443	3.91233	0.696	6.90411	0.5352	6.14795	0.5583	8.74521	0.3915
3.55068	0.7358	3.61644	0.7436	3.78082	0.7215	3.61644	0.7435	3.94521	0.6945	7.23288	0.5246	6.27945	0.5528	8.87671	0.3868
3.58356	0.735	3.64932	0.7409	3.8137	0.7158	3.64932	0.741	3.97808	0.6916	7.29863	0.5176	6.34521	0.55	9.00822	0.3821
3.61644	0.732	3.68219	0.7391	3.84658	0.7135	3.68219	0.7394	4.01096	0.6902	7.39726	0.5106	6.37808	0.5472	9.0411	0.3774
3.64932	0.7275	3.71507	0.7363	3.87945	0.71	3.71507	0.737	4.04384	0.6859	7.43014	0.507	6.41096	0.5444	9.27123	0.3726
3.68219	0.726	3.74795	0.7318	3.91233	0.7077	3.74795	0.7321	4.10959	0.6816	7.46301	0.5035	6.44384	0.5417	9.63288	0.3679
3.71507	0.7231	3.78082	0.7299	3.94521	0.7066	3.78082	0.7296	4.17534	0.6801	7.49589	0.5	6.54247	0.5389	9.73151	0.3632
3.78082	0.7208	3.8137	0.7254	3.97808	0.7043	3.8137	0.7239	4.2411	0.6772	7.59452	0.4965	6.57534	0.5361	9.96164	0.3585
3.8137	0.7201	3.84658	0.7226	4.01096	0.7031	3.84658	0.7207	4.27397	0.6758	7.69315	0.493	6.67397	0.5306	10.0274	0.3538
3.84658	0.7148	3.87945	0.7181	4.04384	0.702	3.87945	0.7174	4.30685	0.6744	7.72603	0.4894	6.80548	0.5278	10.0603	0.3491
3.87945	0.7118	3.91233	0.7162	4.07671	0.6997	3.91233	0.715	4.33973	0.6729	7.79178	0.4859	6.83836	0.525	10.1918	0.3443
3.91233	0.7096	3.94521	0.7144	4.10959	0.6985	3.94521	0.7134	4.3726	0.67	7.85753	0.4824	6.87123	0.5222	10.9151	0.3396
3.94521	0.7081	3.97808	0.7135	4.27397	0.6962	3.97808	0.7117	4.40548	0.6686	7.92329	0.4789	6.96986	0.5194	11.0137	0.3349
3.97808	0.7051	4.01096	0.7099	4.30685	0.6951	4.01096	0.7085	4.43836	0.6643	8.12055	0.4754	7.13425	0.5111	11.1781	0.3302
4.01096	0.6999	4.04384	0.7071	4.33973	0.6939	4.04384	0.7077	4.47123	0.6628	8.15342	0.4718	7.23288	0.5056	11.2438	0.3208
4.04384	0.6984	4.07671	0.7062	4.3726	0.6893	4.07671	0.7068	4.50411	0.6614	8.25205	0.4683	7.29863	0.5028	11.3096	0.3113
4.07671	0.6916	4.10959	0.698	4.40548	0.6858	4.10959	0.7011	4.56986	0.6585	8.38356	0.4648	7.33151	0.5	11.7699	0.3066
4.10959	0.6909	4.14247	0.6971	4.43836	0.6812	4.14247	0.7003	4.60274	0.6542	8.41644	0.4613	7.36438	0.4972	12	0.3019
4.14247	0.6886	4.17534	0.6916	4.50411	0.6801	4.17534	0.6995	4.63562	0.6527	8.58082	0.4577	7.56164	0.4944	12.0329	0.2972
4.17534	0.6864	4.20822	0.6898	4.53699	0.6789	4.20822	0.6979	4.66849	0.6499	8.71233	0.4542	7.59452	0.4917	12.1315	0.2925
4.20822	0.6849	4.2411	0.6861	4.56986	0.6732	4.27397	0.6938	4.70137	0.647	8.74521	0.4472	7.69315	0.4861	12.3945	0.2877
4.2411	0.6841	4.27397	0.6834	4.60274	0.6709	4.30685	0.693	4.73425	0.6455	8.77808	0.4437	7.72603	0.4806	12.4603	0.283
4.27397	0.6819	4.30685	0.6825	4.63562	0.6697	4.33973	0.6914	4.76712	0.6441	8.84384	0.4401	7.79178	0.4722	12.4932	0.2736
4.30685	0.6781	4.33973	0.6816	4.66849	0.6686	4.3726	0.6889	4.83288	0.6427	8.97534	0.4366	7.82466	0.4694	12.6247	0.2642
4.33973	0.6751	4.3726	0.6788	4.70137	0.6663	4.40548	0.6849	4.86575	0.6383	9.00822	0.4296	7.85753	0.4667	13.0849	0.2594
4.3726	0.6707	4.40548	0.677	4.76712	0.664	4.43836	0.6783	4.89863	0.634	9.07397	0.4261	7.89041	0.4639	13.2822	0.2547
4.40548	0.6692	4.43836	0.6715	4.83288	0.6628	4.50411	0.6767	4.96438	0.6326	9.13973	0.4225	8.05479	0.4611	13.5781	0.25
4.43836	0.6677	4.47123	0.6706	4.86575	0.6582	4.53699	0.6743	4.99726	0.6311	9.1726	0.419	8.08767	0.4583	13.9726	0.2453
4.47123	0.6654	4.50411	0.6688	4.89863	0.6548	4.56986	0.671	5.03014	0.6282	9.27123	0.4155	8.12055	0.4556	14.0384	0.2406
4.50411	0.6639	4.53699	0.6651	4.96438	0.6513	4.60274	0.6694	5.06301	0.6254	9.43562	0.412	8.38356	0.4528	15.0247	0.2311
4.53699	0.6617	4.56986	0.6633	4.99726	0.649	4.66849	0.6678	5.09589	0.6239	9.46849	0.4085	8.44932	0.4472	15.1233	0.2264
4.56986	0.6602	4.60274	0.6615	5.03014	0.6479	4.70137	0.6645	5.12877	0.621	9.56712	0.4049	8.54795	0.4444	15.2877	0.2217
4.60274	0.6579	4.63562	0.6606	5.06301	0.6467	4.73425	0.6621	5.16164	0.6196	9.76438	0.3979	8.58082	0.4417	15.3205	0.217
4.63562	0.6564	4.66849	0.6588	5.09589	0.6444	4.76712	0.6604	5.19452	0.6167	9.86301	0.3944	8.64658	0.4389	16.1096	0.2123
4.66849	0.6542	4.70137	0.6551	5.12877	0.6433	4.8	0.6596	5.2274	0.6153	9.96164	0.3908	8.67945	0.4333	17.1945	0.2075
4.70137	0.6527	4.73425	0.6505	5.16164	0.6421	4.83288	0.6588	5.26027	0.6138	10.0603	0.3873	8.74521	0.4306	17.2603	0.2028
4.76712	0.6504	4.76712	0.6496	5.19452	0.6352	4.86575	0.6555	5.29315	0.6124	10.4548	0.3803	8.77808	0.4278	17.2932	0.1981
4.8	0.6482	4.8	0.6478	5.2274	0.6318	4.89863	0.6531	5.32603	0.611	10.4877	0.3768	8.87671	0.425	17.3589	0.1934
4.83288	0.6445	4.86575	0.646	5.26027	0.6306	4.96438	0.6507	5.3589	0.6081	10.5534	0.3732	8.97534	0.4222	17.589	0.1887
4.86575	0.6422	4.89863	0.6451	5.29315	0.6283	4.99726	0.6482	5.42466	0.6023	10.8822	0.3697	9.07397	0.4139	17.7205	0.184
4.89863	0.6385	4.96438	0.6432	5.32603	0.6272	5.03014	0.6466	5.45753	0.5994	11.0795	0.3662	9.33699	0.4111	19.3315	0.1792
4.93151	0.6347	4.99726	0.6414	5.3589	0.626	5.06301	0.645	5.49041	0.5965	11.4411	0.3627	9.63288	0.4083	19.6603	0.1745
4.96438	0.634	5.03014	0.6369	5.39178	0.6226	5.12877	0.6441	5.52329	0.5951	11.5068	0.3592	9.66575	0.4056	19.8575	0.1698
4.99726	0.6317	5.06301	0.6341	5.42466	0.618	5.16164	0.6425	5.55616	0.5937	11.6712	0.3556	9.76438	0.4028	23.0795	0.1651
5.03014	0.6295	5.12877	0.6332	5.45753	0.6168	5.19452	0.6368	5.62192	0.5908	11.7041	0.3521	9.92877	0.4	24.7233	0.1604
5.06301	0.6265	5.16164	0.6314	5.49041	0.6145	5.2274	0.6336	5.65479	0.5893	11.8356	0.3486	10.0603	0.3972	27.189	0.1553
5.09589	0.625	5.19452	0.6305	5.52329	0.6099	5.26027	0.6327	5.68767	0.5879	11.8685	0.3451	10.1918	0.3944	31.2658	0.1498
5.12877	0.6198	5.2274	0.6286	5.55616	0.6076	5.29315	0.6303	5.72055	0.5865	12.263	0.3415	10.2904	0.3917	37.2493	0.1429
5.16164	0.616	5.29315	0.6268	5.62192	0.6041	5.32603	0.6295	5.75342	0.585	12.5918	0.338	10.4877	0.3889	48.8548	0.1349
5.19452	0.613	5.32603	0.625	5.65479	0.603	5.3589	0.6279	5.81918	0.5821	12.6575	0.3345	10.9808	0.3861	82.3233	0.1188
5.2274	0.61	5.3589	0.6232	5.68767	0.6007	5.39178	0.6254	5.85205	0.5793	12.6904	0.3275	11.0137	0.3833
5.26027	0.6085	5.39178	0.6223	5.72055	0.5995	5.42466	0.623	5.88493	0.5764	12.7562	0.3239	11.211	0.3778
5.29315	0.607	5.42466	0.6195	5.7863	0.5984	5.45753	0.6205	5.91781	0.5749	12.789	0.3204	11.2438	0.3722
5.32603	0.6055	5.45753	0.6131	5.85205	0.5961	5.49041	0.6181	5.95068	0.5735	13.1507	0.3169	11.3096	0.3694
5.3589	0.6033	5.49041	0.6113	5.88493	0.5949	5.52329	0.614	5.98356	0.572	13.2164	0.3134	11.5068	0.3639
5.39178	0.601	5.52329	0.6077	5.91781	0.5903	5.55616	0.6107	6.01644	0.5692	13.8411	0.3099	11.6712	0.3611
5.42466	0.5988	5.55616	0.6031	5.95068	0.5892	5.58904	0.6099	6.04932	0.5677	13.874	0.3063	11.7041	0.3583
5.45753	0.5973	5.58904	0.6022	6.01644	0.5857	5.62192	0.6067	6.11507	0.5663	13.9726	0.3028	11.7699	0.3556
5.49041	0.5958	5.62192	0.5985	6.04932	0.5846	5.65479	0.6059	6.14795	0.562	14.0384	0.2993	11.8356	0.3528
5.52329	0.5936	5.68767	0.5967	6.08219	0.5811	5.68767	0.6042	6.18082	0.5591	14.137	0.2958	12.0329	0.35
5.55616	0.5913	5.72055	0.5931	6.11507	0.5788	5.72055	0.6018	6.2137	0.5576	14.5644	0.2923	12.263	0.3472
5.58904	0.5883	5.75342	0.5903	6.14795	0.5754	5.75342	0.6002	6.24658	0.5562	14.9918	0.2887	12.4274	0.3444
5.62192	0.5861	5.81918	0.5885	6.18082	0.5731	5.7863	0.5993	6.31233	0.5533	15.0575	0.2852	12.4932	0.3417
5.65479	0.5853	5.85205	0.5876	6.2137	0.5708	5.88493	0.5969	6.34521	0.5519	15.189	0.2817	12.7562	0.3389
5.68767	0.5846	5.88493	0.5849	6.24658	0.5673	5.91781	0.5928	6.37808	0.549	15.9781	0.2782	12.8877	0.3361
5.72055	0.5816	5.91781	0.5839	6.27945	0.5662	5.95068	0.592	6.41096	0.5447	16.2082	0.2746	12.9534	0.3333
5.75342	0.5793	5.95068	0.583	6.31233	0.565	5.98356	0.5904	6.44384	0.5432	16.274	0.2711	13.0192	0.3306
5.7863	0.5778	5.98356	0.5803	6.34521	0.5627	6.01644	0.5879	6.50959	0.5403	16.4055	0.2676	13.0849	0.3278
5.81918	0.5763	6.01644	0.5785	6.37808	0.5616	6.04932	0.5855	6.57534	0.5375	16.8658	0.2641	13.2822	0.325
5.85205	0.5749	6.04932	0.5757	6.41096	0.5581	6.08219	0.5822	6.60822	0.536	16.8986	0.2606	13.4466	0.3222
5.88493	0.5741	6.08219	0.5748	6.44384	0.557	6.11507	0.5798	6.6411	0.5346	17.1616	0.257	13.7096	0.3167
5.91781	0.5711	6.11507	0.5721	6.47671	0.5558	6.14795	0.5774	6.67397	0.5331	17.1945	0.25	13.8411	0.3139
5.95068	0.5704	6.14795	0.5693	6.50959	0.5535	6.18082	0.5733	6.7726	0.5317	17.5562	0.2465	14.1041	0.3111
5.98356	0.5689	6.18082	0.5666	6.54247	0.5501	6.2137	0.57	6.80548	0.5303	17.9836	0.243	14.4329	0.3083
6.01644	0.5681	6.2137	0.5639	6.57534	0.5478	6.24658	0.5668	6.83836	0.5288	19.5616	0.2394	14.663	0.3056
6.04932	0.5674	6.24658	0.5611	6.60822	0.5443	6.27945	0.566	6.87123	0.5259	19.6603	0.2359	15.0247	0.3028
6.08219	0.5644	6.27945	0.5602	6.6411	0.5432	6.31233	0.5643	6.90411	0.5231	19.8575	0.2324	15.0904	0.3
6.11507	0.5591	6.31233	0.5584	6.67397	0.5386	6.34521	0.5635	6.96986	0.5202	20.2849	0.2289	15.1562	0.2972
6.14795	0.5576	6.34521	0.5575	6.80548	0.5362	6.37808	0.5619	7.06849	0.5187	21.3041	0.2254	15.189	0.2944
6.18082	0.5561	6.37808	0.5547	6.83836	0.5351	6.41096	0.5594	7.13425	0.5173	21.5014	0.2218	15.2219	0.2917
6.2137	0.5546	6.41096	0.5538	6.87123	0.5328	6.44384	0.5586	7.16712	0.5144	21.6658	0.2183	15.2877	0.2889
6.24658	0.5524	6.44384	0.5529	6.90411	0.5305	6.50959	0.557	7.2	0.513	22.5534	0.2147	15.3205	0.2861
6.27945	0.5509	6.47671	0.5511	6.96986	0.527	6.54247	0.5537	7.23288	0.5101	23.6384	0.211	15.5836	0.2833
6.31233	0.5494	6.50959	0.5493	7.10137	0.5259	6.57534	0.5513	7.29863	0.5072	23.7699	0.2073	15.9123	0.2806
6.34521	0.5472	6.54247	0.5484	7.13425	0.5213	6.60822	0.5489	7.33151	0.5058	23.8027	0.2037	15.9452	0.2778
6.37808	0.5457	6.57534	0.5474	7.16712	0.519	6.6411	0.5464	7.36438	0.5014	24.3616	0.2	15.9781	0.275
6.41096	0.5427	6.6411	0.5456	7.23288	0.5144	6.67397	0.5432	7.43014	0.4971	24.9205	0.1964	16.1096	0.2722
6.44384	0.5412	6.67397	0.5429	7.26575	0.5132	6.70685	0.5423	7.46301	0.4957	26.4329	0.1927	16.2082	0.2694
6.47671	0.5397	6.70685	0.542	7.29863	0.5098	6.73973	0.5415	7.49589	0.4899	26.7288	0.1888	16.4055	0.2667
6.50959	0.5359	6.73973	0.5411	7.33151	0.5086	6.7726	0.5407	7.56164	0.4885	28.1753	0.1849	16.537	0.2639
6.54247	0.5322	6.7726	0.5392	7.36438	0.5075	6.80548	0.5391	7.59452	0.4856	30.411	0.181	17.1945	0.2611
6.57534	0.5314	6.80548	0.5383	7.39726	0.5063	6.83836	0.5375	7.6274	0.4841	33.7315	0.1757	17.2932	0.2583
6.60822	0.5307	6.83836	0.5374	7.43014	0.504	6.87123	0.5358	7.69315	0.4827	39.3863	0.1703	17.5233	0.2556
6.6411	0.5284	6.87123	0.5347	7.46301	0.5017	6.90411	0.535	7.72603	0.4813	56.5479	0.1622	17.589	0.2528
6.67397	0.5262	6.90411	0.5338	7.49589	0.4971	6.93699	0.5342	7.79178	0.4798	75.7151	0.1542	17.6219	0.25
6.70685	0.524	6.93699	0.5328	7.56164	0.4948	6.96986	0.5301	7.82466	0.4769			18.411	0.2472
6.73973	0.5195	6.96986	0.5274	7.59452	0.4925	7.00274	0.5277	7.85753	0.4755			18.6411	0.2444
6.7726	0.5172	7.00274	0.5246	7.69315	0.4891	7.03562	0.5261	7.89041	0.4741			18.8055	0.2417
6.80548	0.515	7.03562	0.5228	7.72603	0.4856	7.06849	0.5236	7.92329	0.4726			18.937	0.2389
6.83836	0.5142	7.06849	0.5192	7.79178	0.4822	7.10137	0.5195	7.95616	0.4712			19.3315	0.2361
6.87123	0.5135	7.10137	0.5155	7.82466	0.4799	7.13425	0.5171	8.05479	0.4697			19.3644	0.2333
6.90411	0.512	7.16712	0.5146	7.85753	0.4764	7.16712	0.5155	8.12055	0.4683			19.4301	0.2306
6.93699	0.5112	7.2	0.5137	7.89041	0.4753	7.23288	0.5114	8.15342	0.4669			20.2849	0.2278
6.96986	0.5097	7.23288	0.5128	7.92329	0.4707	7.26575	0.5106	8.1863	0.4654			21.2712	0.225
7.00274	0.5082	7.29863	0.5109	7.95616	0.4684	7.29863	0.5081	8.25205	0.464			22.5534	0.2222
7.03562	0.506	7.36438	0.5073	8.02192	0.4672	7.36438	0.5073	8.28493	0.4625			22.7836	0.2194
7.06849	0.5052	7.39726	0.5055	8.05479	0.4649	7.39726	0.5057	8.38356	0.4597			22.8493	0.2167
7.10137	0.503	7.43014	0.5009	8.08767	0.4638	7.43014	0.5024	8.41644	0.4582			23.8356	0.2139
7.13425	0.5	7.46301	0.5	8.12055	0.4614	7.46301	0.5008	8.44932	0.4539			24.0986	0.2083
7.16712	0.497	7.49589	0.4991	8.15342	0.4591	7.49589	0.4992	8.51507	0.4524			24.9205	0.2056
7.2	0.4955	7.52877	0.4982	8.21918	0.458	7.52877	0.4984	8.58082	0.451			25.3808	0.2028
7.23288	0.4925	7.6274	0.4964	8.25205	0.4557	7.56164	0.4976	8.6137	0.4496			25.874	0.2
7.26575	0.491	7.72603	0.4945	8.28493	0.4545	7.59452	0.4967	8.67945	0.4481			25.9068	0.1972
7.33151	0.4903	7.82466	0.4936	8.38356	0.4511	7.6274	0.4959	8.74521	0.4424			26.4329	0.1943
7.36438	0.4888	7.85753	0.4927	8.41644	0.4499	7.69315	0.4943	8.77808	0.4409			27.189	0.1914
7.39726	0.4865	7.89041	0.49	8.44932	0.4465	7.72603	0.4927	8.81096	0.4395			27.6493	0.1884
7.43014	0.485	7.92329	0.4891	8.51507	0.4453	7.79178	0.4919	8.84384	0.438			29.4904	0.1853
7.46301	0.482	7.98904	0.4872	8.54795	0.4442	7.85753	0.4886	8.87671	0.4366			29.8521	0.1822
7.52877	0.4805	8.02192	0.4863	8.58082	0.4407	7.89041	0.4878	8.94247	0.4352			30.411	0.1791
7.56164	0.479	8.05479	0.4854	8.6137	0.4384	7.92329	0.4853	8.97534	0.4337			31.1014	0.1759
7.59452	0.476	8.08767	0.4845	8.64658	0.4373	7.98904	0.4845	9.00822	0.4308			31.2658	0.1728
7.6274	0.4746	8.12055	0.4827	8.67945	0.4361	8.02192	0.4837	9.0411	0.4265			31.5945	0.1697
7.66027	0.4731	8.1863	0.4808	8.71233	0.4327	8.05479	0.4821	9.07397	0.4236			31.6603	0.1666
7.69315	0.4723	8.21918	0.4799	8.74521	0.4304	8.08767	0.4805	9.13973	0.4222			31.8247	0.1634
7.72603	0.4701	8.28493	0.479	8.77808	0.4281	8.12055	0.478	9.36986	0.4207			33.0411	0.1572
7.7589	0.4663	8.38356	0.4781	8.84384	0.4269	8.15342	0.4772	9.40274	0.4193			33.8301	0.1541
7.79178	0.4633	8.41644	0.4772	8.87671	0.4258	8.21918	0.4756	9.43562	0.4179			35.8356	0.1508
7.82466	0.4626	8.48219	0.4754	8.97534	0.4235	8.25205	0.4748	9.46849	0.4164			35.9342	0.1475
7.85753	0.4618	8.51507	0.4735	9.00822	0.42	8.28493	0.4739	9.56712	0.415			37.3151	0.1439
7.89041	0.4588	8.54795	0.4726	9.0411	0.4189	8.38356	0.4723	9.6	0.4135			39.5178	0.1404
7.92329	0.4581	8.58082	0.4717	9.07397	0.4166	8.41644	0.4707	9.63288	0.4121			40.2411	0.1369
7.95616	0.4543	8.6137	0.4708	9.1726	0.4154	8.44932	0.4699	9.66575	0.4092			40.537	0.1334
7.98904	0.4536	8.64658	0.469	9.27123	0.4143	8.48219	0.4691	9.69863	0.4078			73.2493	0.1247
8.05479	0.4513	8.67945	0.4681	9.36986	0.4131	8.51507	0.4682	9.73151	0.4035
8.08767	0.4506	8.74521	0.4644	9.43562	0.412	8.54795	0.4674	9.79726	0.402
8.15342	0.4491	8.77808	0.4635	9.46849	0.4108	8.58082	0.4658	9.83014	0.4006
8.1863	0.4476	8.81096	0.4608	9.56712	0.4085	8.6137	0.4642	9.92877	0.3977
8.21918	0.4461	8.84384	0.4599	9.63288	0.4074	8.64658	0.4625	9.99452	0.3963
8.25205	0.4454	8.87671	0.4571	9.66575	0.4051	8.67945	0.4617	10.0932	0.3934
8.28493	0.4439	8.90959	0.4562	9.73151	0.4016	8.71233	0.4601	10.1589	0.3919
8.31781	0.4409	8.94247	0.4535	9.76438	0.3993	8.74521	0.4568	10.1918	0.389
8.35068	0.4401	8.97534	0.4526	9.83014	0.3982	8.77808	0.4544	10.2575	0.3876
8.38356	0.4386	9.0411	0.4498	9.92877	0.3959	8.81096	0.4528	10.2904	0.3847
8.41644	0.4349	9.07397	0.4471	9.96164	0.3936	8.84384	0.452	10.3233	0.3833
8.44932	0.4334	9.13973	0.4453	9.99452	0.3924	8.87671	0.4495	10.3562	0.3818
8.48219	0.4296	9.20548	0.4443	10.0603	0.3913	8.90959	0.4487	10.4548	0.3804
8.51507	0.4289	9.23836	0.4425	10.0932	0.3901	8.94247	0.4471	10.4877	0.3775
8.54795	0.4259	9.27123	0.4416	10.1918	0.3878	8.97534	0.4446	10.5534	0.3746
8.58082	0.4237	9.33699	0.4407	10.2575	0.3867	9.00822	0.4438	10.6192	0.3732
8.6137	0.4199	9.40274	0.438	10.2904	0.3832	9.0411	0.443	10.6521	0.3718
8.64658	0.4177	9.46849	0.4361	10.3233	0.382	9.07397	0.4406	10.7507	0.3689
8.67945	0.4147	9.56712	0.4343	10.3562	0.3809	9.1726	0.4397	10.7836	0.3674
8.71233	0.4124	9.6	0.4334	10.4548	0.3786	9.20548	0.4389	10.8493	0.366
8.74521	0.4117	9.63288	0.4325	10.4877	0.3751	9.23836	0.4373	10.9479	0.3646
8.77808	0.4102	9.66575	0.4316	10.5205	0.374	9.27123	0.4357	11.0137	0.3631
8.81096	0.4087	9.69863	0.4307	10.5534	0.3728	9.40274	0.434	11.0466	0.3602
8.84384	0.4057	9.73151	0.4288	10.6521	0.3717	9.43562	0.4332	11.0795	0.3588
8.90959	0.4034	9.79726	0.4279	10.6849	0.3705	9.46849	0.4316	11.1452	0.3573
8.94247	0.4027	9.83014	0.427	10.7507	0.3682	9.56712	0.43	11.1781	0.3559
8.97534	0.4004	9.86301	0.4252	10.8493	0.3671	9.66575	0.4292	11.2438	0.3545
9.07397	0.3982	9.89589	0.4234	10.9808	0.3659	9.73151	0.4275	11.3096	0.3516
9.10685	0.3967	9.92877	0.4215	11.0137	0.3648	9.76438	0.4267	11.5068	0.3501
9.13973	0.396	9.96164	0.4206	11.0466	0.3636	9.83014	0.4251	11.737	0.3473
9.1726	0.3952	9.99452	0.4197	11.0795	0.3625	9.86301	0.4243	11.8356	0.3458
9.20548	0.3937	10.0274	0.4188	11.1452	0.3613	9.89589	0.4235	11.8685	0.3444
9.23836	0.393	10.0603	0.4179	11.1781	0.3602	9.92877	0.421	11.9014	0.3429
9.27123	0.3922	10.0932	0.417	11.211	0.359	9.96164	0.4202	11.9342	0.3415
9.30411	0.3915	10.1589	0.4161	11.2438	0.3556	9.99452	0.4186	12.263	0.3386
9.33699	0.3907	10.1918	0.4151	11.3096	0.3521	10.0603	0.4169	12.3288	0.3372
9.36986	0.39	10.2247	0.4133	11.5068	0.3498	10.1918	0.4153	12.3945	0.3357
9.40274	0.3892	10.3562	0.4115	11.6712	0.3487	10.2247	0.4145	12.4274	0.3343
9.43562	0.387	10.389	0.4097	11.7041	0.3475	10.2904	0.4121	12.4932	0.3329
9.46849	0.3862	10.4219	0.406	11.737	0.3464	10.3233	0.4112	12.526	0.33
9.50137	0.3847	10.4548	0.4051	11.7699	0.3452	10.3562	0.4088	12.5589	0.3285
9.53425	0.384	10.5205	0.4033	11.8356	0.3441	10.389	0.4072	12.5918	0.3271
9.56712	0.3825	10.5534	0.4015	11.9014	0.3429	10.4219	0.4039	12.7233	0.3242
9.63288	0.3802	10.5863	0.3996	11.9342	0.3418	10.4548	0.4031	12.9205	0.3228
9.66575	0.3787	10.6192	0.3978	12.0329	0.3406	10.5205	0.4007	12.9863	0.3213
9.69863	0.378	10.6849	0.3951	12.0986	0.3395	10.5534	0.399	13.0192	0.3199
9.73151	0.3757	10.7178	0.3942	12.263	0.336	10.5863	0.3974	13.0849	0.3184
9.79726	0.3743	10.7507	0.3923	12.2959	0.3349	10.6192	0.3966	13.1507	0.317
9.83014	0.3705	10.7836	0.3905	12.3288	0.3337	10.6521	0.3958	13.2164	0.3141
9.89589	0.3683	10.8164	0.3896	12.3945	0.3326	10.6849	0.3925	13.2822	0.3112
9.92877	0.3668	10.8493	0.3878	12.4274	0.3314	10.7178	0.3917	13.3479	0.3098
9.96164	0.366	10.8822	0.3869	12.4932	0.3303	10.7507	0.3884	13.3808	0.3084
9.99452	0.3623	10.9151	0.3859	12.526	0.328	10.7836	0.3876	13.4795	0.3069
10.0274	0.3608	10.9479	0.385	12.5589	0.3268	10.8164	0.3868	13.5123	0.3055
10.0603	0.36	11.0137	0.3841	12.5918	0.3257	10.8493	0.3844	13.5452	0.3026
10.0932	0.3585	11.0466	0.3814	12.6247	0.3234	10.9808	0.3836	13.5781	0.2997
10.126	0.357	11.0795	0.3796	12.6575	0.3222	11.0137	0.3827	13.7096	0.2968
10.1589	0.3555	11.1123	0.3786	12.6904	0.3211	11.0466	0.3811	13.9068	0.2954
10.2247	0.354	11.211	0.3768	12.7233	0.3199	11.0795	0.3795	13.9726	0.2939
10.3562	0.3525	11.3425	0.3759	12.7562	0.3188	11.1123	0.3787	14.0384	0.2896
10.389	0.351	11.4411	0.375	12.789	0.3176	11.211	0.377	14.1041	0.2882
10.4548	0.3503	11.5068	0.3732	12.8877	0.3165	11.2438	0.3754	14.137	0.2839
10.4877	0.3466	11.5397	0.3714	12.9863	0.3153	11.3096	0.3738	14.3014	0.281
10.5205	0.3443	11.6712	0.3704	13.0849	0.3142	11.3425	0.373	14.3342	0.2795
10.5534	0.3428	11.7041	0.3695	13.2164	0.313	11.5068	0.3713	14.3671	0.2781
10.5863	0.3421	11.737	0.3677	13.2822	0.3107	11.5397	0.3697	14.4	0.2767
10.6192	0.3413	11.7699	0.3668	13.3479	0.3096	11.6712	0.3689	14.4658	0.2738
10.7178	0.3406	11.8356	0.365	13.4466	0.3084	11.7041	0.3681	14.4986	0.2709
10.7507	0.3398	11.8685	0.3622	13.5123	0.3072	11.737	0.3664	14.663	0.2695
10.7836	0.3376	11.9671	0.3613	13.5452	0.3061	11.7699	0.3656	14.8603	0.268
10.8493	0.3368	12	0.3604	13.7096	0.3038	11.8356	0.3632	14.9589	0.2666
10.8822	0.3331	12.1315	0.3595	13.8411	0.3015	11.8685	0.3624	14.9918	0.2651
10.9479	0.3323	12.1973	0.3577	13.874	0.3003	11.9014	0.3616	15.0247	0.2637
10.9808	0.3308	12.263	0.3549	13.9726	0.2992	11.9342	0.3607	15.0575	0.2622
11.0137	0.3293	12.3288	0.3531	14.0384	0.2957	11.9671	0.3599	15.0904	0.2608
11.0466	0.3263	12.4603	0.3513	14.137	0.2923	12.0329	0.3591	15.1233	0.2594
11.0795	0.3256	12.4932	0.3504	14.3014	0.2911	12.0986	0.3583	15.189	0.2579
11.1123	0.3249	12.5589	0.3495	14.4	0.29	12.1973	0.3567	15.2877	0.2565
11.1452	0.3234	12.5918	0.3485	14.4329	0.2888	12.263	0.3518	15.3205	0.255
11.1781	0.3219	12.6247	0.3467	14.4658	0.2865	12.3288	0.3502	15.4192	0.2536
11.211	0.3204	12.6904	0.3458	14.4986	0.2854	12.4274	0.3493	15.6493	0.2522
11.2438	0.3196	12.7233	0.344	14.5644	0.2842	12.4603	0.3485	15.9452	0.2507
11.2767	0.3174	12.789	0.3412	14.663	0.2831	12.526	0.3477	16.1096	0.2493
11.3753	0.3159	12.8548	0.3394	14.8603	0.2819	12.5589	0.3461	16.1425	0.2478
11.4411	0.3144	12.9205	0.3385	14.9918	0.2808	12.5918	0.3453	16.4384	0.2464
11.5397	0.3136	12.9534	0.3376	15.0247	0.2785	12.6247	0.3428	16.4712	0.245
11.5726	0.3121	13.0192	0.3358	15.0575	0.2773	12.6575	0.342	16.5699	0.2435
11.6055	0.3114	13.0849	0.3339	15.1233	0.2762	12.7233	0.3412	17.0959	0.2421
11.6384	0.3099	13.1178	0.333	15.1562	0.275	12.7562	0.3404	17.1616	0.2392
11.6712	0.3091	13.1507	0.3312	15.189	0.2727	12.789	0.3371	17.1945	0.2378
11.7041	0.3069	13.2164	0.3294	15.2219	0.2716	12.8548	0.3355	17.3918	0.2349
11.737	0.3054	13.2493	0.3285	15.2877	0.2704	12.8877	0.3347	17.5233	0.2334
11.7699	0.3039	13.2822	0.3276	15.3205	0.2681	13.0849	0.3339	17.6219	0.232
11.8685	0.3024	13.3151	0.3266	15.4192	0.267	13.1178	0.3331	17.8521	0.2305
11.9014	0.3009	13.3808	0.3248	15.5836	0.2658	13.2164	0.3322	17.8849	0.2291
11.9671	0.3001	13.4795	0.3239	15.8466	0.2647	13.2493	0.3314	18.2137	0.2277
12.0329	0.2979	13.5452	0.3221	15.9452	0.2635	13.2822	0.3298	18.2795	0.2262
12.1315	0.2972	13.5781	0.3184	15.9781	0.2624	13.3151	0.329	18.3781	0.2248
12.1644	0.2957	13.6767	0.3175	16.1096	0.2612	13.3479	0.3282	18.411	0.2233
12.1973	0.2949	13.7096	0.3148	16.2082	0.2601	13.3808	0.3274	18.8712	0.2219
12.2301	0.2942	13.7425	0.3139	16.274	0.2589	13.4466	0.3265	19.1671	0.2205
12.2959	0.2934	13.8082	0.313	16.4055	0.2578	13.5452	0.3249	19.2329	0.2176
12.3288	0.2919	13.874	0.312	16.4384	0.2566	13.5781	0.3241	19.3315	0.2161
12.3616	0.2897	13.9068	0.3111	16.5041	0.2555	13.6767	0.3233	19.3644	0.2147
12.3945	0.2882	13.9726	0.3075	16.537	0.2543	13.7096	0.3225	19.4959	0.2118
12.4274	0.2874	14.0712	0.3066	16.7014	0.2532	13.7425	0.3217	19.5945	0.2104
12.4932	0.2867	14.1041	0.3047	16.8658	0.252	13.8082	0.3208	19.6603	0.2089
12.6247	0.2852	14.137	0.3038	17.0959	0.2509	13.8411	0.32	19.8904	0.2075
12.6575	0.2844	14.1699	0.3029	17.1616	0.2474	13.874	0.3192	20.0219	0.2061
12.7233	0.2829	14.2027	0.3011	17.1945	0.2451	13.9726	0.3168	20.0548	0.2046
12.8219	0.2822	14.3014	0.3002	17.2932	0.244	14.0384	0.316	20.2849	0.2032
12.8548	0.2814	14.3342	0.2993	17.3589	0.2428	14.0712	0.3151	20.3836	0.2017
12.9205	0.2807	14.3671	0.2974	17.3918	0.2405	14.137	0.3135	21.3699	0.2003
12.9534	0.2799	14.4	0.2965	17.5233	0.2394	14.1699	0.3127	21.5671	0.1988
13.0521	0.2784	14.4658	0.2947	17.5562	0.2382	14.2027	0.3111	21.9945	0.1974
13.0849	0.2777	14.4986	0.292	17.589	0.2371	14.3014	0.3103	22.1589	0.196
13.1178	0.2769	14.5315	0.2911	17.6219	0.2359	14.3671	0.3094	22.6192	0.1945
13.1507	0.2762	14.6301	0.2901	17.6877	0.2348	14.4658	0.307	23.0466	0.1931
13.2164	0.274	14.6959	0.2892	17.7205	0.2336	14.4986	0.3046	23.1452	0.1916
13.3151	0.2732	14.7616	0.2865	17.8521	0.2325	14.5315	0.3037	23.2767	0.1902
13.3479	0.2725	14.7945	0.2847	17.8849	0.2313	14.5644	0.3029	23.5068	0.1888
13.4137	0.2717	14.8603	0.2838	17.9836	0.229	14.6301	0.3021	23.6384	0.1873
13.4795	0.271	14.9589	0.2828	18.2795	0.2278	14.6959	0.3013	23.7041	0.1859
13.5123	0.2702	14.9918	0.2819	18.3781	0.2267	14.7616	0.2997	23.7699	0.183
13.5452	0.2695	15.0904	0.2792	18.411	0.2244	14.7945	0.2989	24.3616	0.1816
13.5781	0.268	15.1233	0.2783	18.6411	0.2232	14.8603	0.2972	24.5589	0.1801
13.6438	0.2672	15.189	0.2774	18.8055	0.2221	14.9918	0.2964	24.6904	0.1787
13.6767	0.2665	15.3205	0.2765	19.2329	0.2209	15.0247	0.2956	26.2027	0.1772
13.7096	0.2657	15.3863	0.2755	19.3315	0.2186	15.0575	0.2948	26.3342	0.1757
13.8082	0.265	15.4849	0.2746	19.3644	0.2175	15.0904	0.294	26.4329	0.1726
13.8411	0.2642	15.5178	0.2737	19.4959	0.2152	15.1233	0.2932	26.4986	0.1711
13.874	0.2627	15.6493	0.2728	19.5616	0.214	15.1562	0.2923	26.8274	0.1696
13.9068	0.2605	15.7151	0.2719	19.6603	0.2117	15.189	0.2907	26.9589	0.1681
13.9397	0.259	15.7479	0.271	19.8575	0.2106	15.2219	0.2899	27.0247	0.1666
13.9726	0.2582	15.8466	0.2701	20.0219	0.2094	15.3205	0.2875	27.189	0.1651
14.0055	0.2567	15.9123	0.2692	20.2849	0.2083	15.3863	0.2866	28.4712	0.1636
14.0384	0.2552	16.1096	0.2673	21.5671	0.2071	15.4192	0.2858	28.7671	0.162
14.0712	0.2522	16.1425	0.2664	21.6658	0.206	15.4849	0.285	29.1616	0.1605
14.2685	0.2515	16.4055	0.2655	22.5534	0.2048	15.5178	0.2842	29.7863	0.159
14.4329	0.25	16.4384	0.2646	22.6521	0.2037	15.5836	0.2834	29.8521	0.1574
14.5315	0.2493	16.4712	0.2637	22.7836	0.2025	15.7151	0.2826	30.411	0.1559
14.5644	0.2485	16.5699	0.2628	23.0466	0.2013	15.7479	0.2818	31.2658	0.1543
14.6959	0.2455	16.7671	0.2619	23.0795	0.2002	15.8466	0.2809	32.811	0.1527
14.7616	0.2448	16.8329	0.26	23.5068	0.199	15.9452	0.2801	33.337	0.1511
14.7945	0.244	16.8986	0.2591	23.6384	0.1979	15.9781	0.2793	33.8959	0.1494
14.8932	0.2425	16.9973	0.2582	23.7699	0.1967	16.1096	0.2777	34.1589	0.1477
14.9589	0.2395	17.063	0.2573	23.8027	0.1955	16.2082	0.2769	35.5068	0.1459
15.0247	0.2388	17.2603	0.2564	23.8356	0.1944	16.274	0.2761	35.7041	0.1442
15.0575	0.238	17.326	0.2555	24.0986	0.192	16.4055	0.2752	37.8411	0.1423
15.0904	0.2373	17.3918	0.2546	24.3616	0.1909	16.4384	0.2736	39.3863	0.1403
15.1233	0.2365	17.4575	0.2527	24.6247	0.1897	16.5041	0.2728	39.4192	0.1382
15.3205	0.235	17.5233	0.2518	24.6904	0.1886	16.537	0.272	40.2411	0.1362
15.3534	0.2335	17.8521	0.2509	24.7233	0.1874	16.7014	0.2712	41.1288	0.1341
15.4192	0.2328	17.8849	0.25	24.9205	0.1862	16.7671	0.2704	41.4247	0.132
15.4521	0.232	17.9178	0.2491	25.9068	0.1851	16.8329	0.2687	44.3178	0.1298
15.4849	0.2313	18.0164	0.2482	26.2027	0.1839	16.8658	0.2679	44.4822	0.1276
15.5178	0.2305	18.2137	0.2473	26.4329	0.1814	17.063	0.2671	45.7644	0.1253
15.5836	0.2298	18.3452	0.2464	26.8274	0.1802	17.0959	0.2663	47.0795	0.123
15.7479	0.229	18.3781	0.2454	27.189	0.179	17.1616	0.2638	62.3342	0.1203
15.8795	0.2283	18.411	0.2445	28.1096	0.1778	17.1945	0.2622	71.211	0.1167
15.9123	0.2275	18.4767	0.2436	28.1753	0.1765	17.2932	0.2614	73.2493	0.113
15.9452	0.2268	18.5096	0.2418	28.7671	0.1753	17.326	0.2606
16.011	0.226	18.8712	0.2409	29.1616	0.174	17.3589	0.2598
16.1096	0.2253	18.937	0.2391	29.4247	0.1727	17.3918	0.2573
16.1425	0.2246	19.1342	0.2381	29.8521	0.1715	17.4575	0.2565
16.2082	0.2231	19.1671	0.2363	30.411	0.1702	17.5233	0.2557
16.3397	0.2223	19.2329	0.2354	31.1014	0.1689	17.5562	0.2549
16.3726	0.2216	19.3315	0.2345	31.2658	0.1675	17.6877	0.2541
16.4384	0.2208	19.4301	0.2336	31.6603	0.1662	17.8521	0.2533
16.5699	0.2201	19.463	0.2327	31.9562	0.1648	17.8849	0.2524
16.6356	0.2193	19.5288	0.2318	33.0411	0.1635	17.9178	0.2516
16.7014	0.2186	19.5945	0.2308	33.7315	0.162	17.9836	0.25
16.8658	0.2178	19.6274	0.2299	33.8301	0.1605	18.0164	0.2492
16.9315	0.2171	19.726	0.229	34.1589	0.1591	18.2795	0.2484
16.9973	0.2163	19.7589	0.2281	35.1781	0.1576	18.3452	0.2476
17.063	0.2156	19.8575	0.2272	35.8356	0.1561	18.3781	0.2459
17.0959	0.2133	19.8904	0.2263	37.2493	0.1544	18.411	0.2443
17.2932	0.2126	19.9562	0.2254	37.3151	0.1528	18.4767	0.2435
17.589	0.2118	20.0548	0.2245	39.3863	0.1512	18.5096	0.2419
17.6877	0.2103	20.3836	0.2235	39.4192	0.1495	18.6411	0.241
17.7534	0.2096	20.6466	0.2226	39.5178	0.1478	18.8055	0.2402
17.7863	0.2088	20.6795	0.2217	40.2411	0.1461	18.937	0.2394
17.8192	0.2073	20.8438	0.2208	41.1288	0.1444	19.1342	0.2386
17.8849	0.2058	21.0082	0.2199	41.4247	0.1426	19.1671	0.2378
17.9178	0.2051	21.2712	0.219	41.7863	0.1407	19.2329	0.237
17.9836	0.2043	21.3041	0.2181	44.3178	0.1389	19.3315	0.2345
18.0164	0.2036	21.3699	0.2172	44.4822	0.137	19.463	0.2337
18.0493	0.2028	21.5014	0.2162	45.7644	0.1351	19.4959	0.2321
18.1151	0.2021	21.9945	0.2153	56.5479	0.1326	19.5288	0.2313
18.1479	0.2013	22.0274	0.2144	61.874	0.1299	19.5616	0.2305
18.2137	0.1999	22.1589	0.2135	73.2493	0.1265	19.6603	0.2296
18.2466	0.1991	22.2575	0.2126	82.3233	0.1214	19.726	0.2288
18.3123	0.1984	22.5205	0.2117			19.7589	0.228
18.411	0.1976	22.6192	0.2108			19.8575	0.2272
18.4438	0.1969	22.8493	0.2099			19.9562	0.2264
18.5425	0.1961	23.1123	0.2089			20.0219	0.2256
18.5753	0.1954	23.1452	0.208			20.2849	0.2248
18.6082	0.1946	23.2767	0.2071			20.6795	0.2239
18.8384	0.1924	23.7041	0.2062			21.0082	0.2231
18.9041	0.1916	23.7699	0.2044			21.5671	0.2223
19.0356	0.1909	23.9342	0.2035			21.6658	0.2215
19.1342	0.1901	24.0658	0.2026			22.0274	0.2207
19.1671	0.1894	24.5589	0.2016			22.2575	0.2199
19.2	0.1886	24.7233	0.2007			22.5205	0.2191
19.2329	0.1879	25.1507	0.1998			22.6521	0.2182
19.2986	0.1864	25.2822	0.1989			22.7836	0.2174
19.3973	0.1856	25.3808	0.198			23.0795	0.2166
19.4301	0.1849	25.8411	0.1971			23.1123	0.2158
19.463	0.1841	25.874	0.1961			23.5068	0.215
19.5288	0.1834	26.3342	0.1952			23.6384	0.2141
19.7918	0.1826	26.4986	0.1943			23.7699	0.2125
19.989	0.1819	26.7288	0.1934			23.8027	0.2117
20.3836	0.1811	26.8932	0.1924			23.9342	0.2109
20.4493	0.1804	26.9589	0.1915			24.0658	0.21
20.5479	0.1796	27.0247	0.1906			24.0986	0.2092
20.5808	0.1781	27.189	0.1897			24.3616	0.2084
20.6466	0.1766	27.3205	0.1887			24.6904	0.2076
20.7781	0.1759	27.5836	0.1878			24.7233	0.2059
20.9096	0.1744	27.6493	0.1869			24.9205	0.2051
21.0082	0.1737	28.1425	0.186			25.1507	0.2043
21.2384	0.1729	28.3726	0.185			25.2822	0.2035
21.4356	0.1722	28.4712	0.1841			25.8411	0.2026
21.5342	0.1714	29.1616	0.1822			25.9068	0.2018
21.6	0.1707	29.4904	0.1813			26.2027	0.201
21.8959	0.1699	29.7863	0.1804			26.4329	0.1993
21.9616	0.1692	29.8849	0.1794			26.8932	0.1984
22.0603	0.1684	30.5753	0.1785			27.189	0.1967
22.4219	0.1677	31.0027	0.1776			27.3205	0.1959
22.7178	0.1662	31.463	0.1766			27.5836	0.195
22.9151	0.1654	31.5945	0.1757			28.1425	0.1942
22.9479	0.1647	31.8247	0.1748			28.1753	0.1933
23.1781	0.1632	31.8575	0.1738			28.3726	0.1924
23.211	0.1624	32.4822	0.1729			29.1616	0.1907
23.3096	0.1609	32.811	0.1719			29.4247	0.1898
23.737	0.1602	33.0411	0.171			29.8521	0.189
23.9014	0.1594	33.2055	0.1701			29.8849	0.1881
24.263	0.1587	33.337	0.1691			30.411	0.1872
24.3288	0.1579	33.7644	0.1682			30.5753	0.1864
24.3945	0.1564	33.8959	0.1672			31.0027	0.1855
24.7233	0.1557	35.5068	0.1663			31.1014	0.1846
24.789	0.1549	35.5726	0.1653			31.463	0.1837
25.0521	0.1542	35.7041	0.1643			31.6603	0.1828
25.4137	0.1534	35.9014	0.1634			31.8575	0.1819
25.5781	0.1519	35.9342	0.1624			31.9562	0.1811
25.874	0.1511	36.1973	0.1614			32.4822	0.1802
25.9397	0.1504	36.6575	0.1604			33.0411	0.1793
26.2027	0.1488	37.0849	0.1594			33.2055	0.1784
26.4986	0.148	37.8411	0.1584			33.7644	0.1775
26.663	0.1473	39.4521	0.1574			33.8301	0.1766
27.0247	0.1465	40.0438	0.1563			34.1589	0.1757
27.2548	0.1457	40.537	0.1552			35.5726	0.1747
27.3534	0.1449	41.326	0.1542			35.8356	0.1738
27.3863	0.1442	41.9507	0.1531			35.9014	0.1729
27.4849	0.1434	43.3644	0.152			36.1973	0.1719
27.5836	0.1426	47.0795	0.1508			36.6575	0.171
27.6822	0.1418	47.1452	0.1496			37.0849	0.17
27.8466	0.1411	48.8219	0.1484			37.3151	0.169
28.0767	0.1403	48.8548	0.1472			39.3863	0.168
28.2411	0.1395	48.9205	0.146			39.4521	0.167
29.0959	0.1387	50.0055	0.1448			39.5178	0.166
29.3589	0.1379	53.3589	0.1435			40.0438	0.165
29.4904	0.1363	56.5808	0.1422			41.1288	0.164
29.6219	0.1355	59.474	0.1408			41.326	0.163
29.7863	0.1347	62.3342	0.1393			41.7863	0.162
29.8849	0.1339	64.9973	0.1378			41.9507	0.161
30.2466	0.1331	69.6329	0.1361			43.3644	0.1599
30.3781	0.1323	71.211	0.1343			44.3178	0.1589
30.6411	0.1315	74.5973	0.1325			45.7644	0.1578
31.1014	0.1306	75.3534	0.1306			47.1452	0.1566
31.2329	0.1298	75.7151	0.1287			48.8219	0.1555
31.6603	0.129					48.9205	0.1544
31.8575	0.1282					50.0055	0.1532
31.9562	0.1273					53.3589	0.152
32.1863	0.1265					56.5479	0.1507
32.3836	0.1257					56.5808	0.1494
32.7781	0.1248					59.474	0.1481
33.6658	0.124					61.874	0.1467
34.7178	0.1231					64.9973	0.1452
34.9479	0.1222					73.2493	0.1436
35.0795	0.1213					74.5973	0.1419
35.2767	0.1187					75.3534	0.1401
35.6712	0.1178					82.3233	0.138
39.1562	0.116
39.7808	0.1151
39.9452	0.1142
40.2411	0.1133
40.3397	0.1123
40.7014	0.1114
42.5753	0.1105
43.0685	0.1096
43.4301	0.1086
43.9562	0.1077
44.0219	0.1068
45.2055	0.1059
45.9945	0.105
46.1589	0.104
47.1781	0.1031
47.3753	0.1022
48.8219	0.1013
49.5452	0.1003
49.611	0.0994
50.7288	0.0984
53.2603	0.0975
55.6932	0.0964
68.1863	0.0952
68.7781	0.0939
70.0603	0.0927
77.6219	0.0913
101.063	0.0891
121.874	0.0836

## Sheet: SM_OS_nsq_ocd
S2 Table G
Charlson 0		Charlson 1		Charlson 2+		COPD		Diabetes		CHF		PVD		CVD
Nonquamous		Nonquamous		Nonquamous		Nonquamous		Nonquamous		Nonquamous		Nonquamous		Nonquamous
CHEMO		CHEMO		CHEMO		CHEMO		CHEMO		CHEMO		CHEMO		CHEMO
Months	% Alive	Months	% Alive	Months	% Alive	Months	% Alive	Months	% Alive	Months	% Alive	Months	% Alive	Months	% Alive
0.19726	0.999801	0.0986301	0.999322	0.0657534	0.999514	0.0657534	0.999628	0.0657534	0.999459	0.0657534	0.99849	0.0986301	0.99888	0.394521	0.99826
0.29589	0.999602	0.19726	0.99864	0.0986301	0.999028	0.0986301	0.99888	0.0986301	0.99892	0.131507	0.99697	0.29589	0.99777	0.427397	0.99652
0.328767	0.999006	0.29589	0.99763	0.131507	0.99854	0.131507	0.99851	0.29589	0.99783	0.657534	0.99395	0.328767	0.99665	0.526027	0.99478
0.394521	0.99881	0.328767	0.99729	0.29589	0.99806	0.19726	0.99777	0.328767	0.99729	0.756164	0.99244	0.558904	0.99553	0.558904	0.99304
0.427397	0.99861	0.361644	0.99695	0.328767	0.99757	0.29589	0.99702	0.558904	0.99675	0.920548	0.9894	0.690411	0.99441	0.723288	0.9913
0.460274	0.99841	0.427397	0.99559	0.394521	0.99708	0.328767	0.99665	0.657534	0.99621	1.21644	0.9879	0.920548	0.9933	0.789041	0.9896
0.493151	0.99801	0.526027	0.99526	0.558904	0.9966	0.361644	0.99628	0.690411	0.99567	1.24932	0.9864	1.05205	0.99218	0.821918	0.9878
0.526027	0.99781	0.558904	0.99424	0.657534	0.99562	0.394521	0.9959	0.756164	0.99513	1.34795	0.9849	1.18356	0.99106	0.920548	0.9861
0.591781	0.99761	0.690411	0.9939	0.690411	0.99514	0.427397	0.99516	0.789041	0.99459	1.38082	0.9834	1.54521	0.9899	1.4137	0.9843
0.657534	0.99741	0.821918	0.99288	0.723288	0.99465	0.558904	0.99442	0.920548	0.99404	2.30137	0.9818	1.61096	0.9888	1.8411	0.9826
0.690411	0.99722	0.920548	0.99254	0.756164	0.99417	0.657534	0.99404	1.18356	0.9935	2.33425	0.9803	1.8411	0.9877	1.9726	0.9809
0.723288	0.99702	0.953425	0.99221	0.789041	0.99368	0.690411	0.99367	1.21644	0.99296	2.49863	0.9773	1.9726	0.9866	2.07123	0.9791
0.756164	0.99682	1.05205	0.99187	0.920548	0.99222	0.756164	0.9933	1.34795	0.99188	2.53151	0.9758	2.13699	0.9855	2.46575	0.9774
0.789041	0.99662	1.18356	0.99119	1.05205	0.99174	0.821918	0.99255	1.38082	0.99134	2.63014	0.9743	2.23562	0.9844	2.63014	0.9757
0.854795	0.99642	1.24932	0.99085	1.21644	0.99125	0.920548	0.99106	1.54521	0.9908	2.72877	0.9728	2.46575	0.9832	2.72877	0.9739
0.887671	0.99622	1.31507	0.99017	1.34795	0.99076	0.953425	0.99069	1.61096	0.99025	2.89315	0.9713	2.86027	0.9821	3.45205	0.9722
0.920548	0.99602	1.34795	0.9898	1.38082	0.99028	1.05205	0.9899	1.64384	0.9897	2.92603	0.9682	2.89315	0.981	3.48493	0.9704
0.953425	0.99563	1.38082	0.9892	1.47945	0.9898	1.21644	0.9896	1.9726	0.9892	3.48493	0.9667	3.02466	0.9799	3.64932	0.967
0.986301	0.99523	1.4137	0.9885	1.54521	0.9888	1.31507	0.9888	2.23562	0.9886	3.64932	0.9652	3.15616	0.9788	3.68219	0.9652
1.11781	0.99503	1.44658	0.9881	1.8411	0.9883	1.34795	0.9885	2.33425	0.9881	3.68219	0.9637	3.18904	0.9777	4.30685	0.9635
1.21644	0.99463	1.51233	0.9878	1.9726	0.9874	1.38082	0.9877	2.4	0.9875	4.01096	0.9622	3.41918	0.9765	5.09589	0.9617
1.28219	0.99443	1.61096	0.9871	2.23562	0.9869	1.4137	0.9873	2.46575	0.987	4.04384	0.9607	3.58356	0.9754	5.26027	0.96
1.31507	0.99423	1.64384	0.9864	2.30137	0.9864	1.44658	0.987	2.49863	0.9865	4.07671	0.9592	3.61644	0.9743	6.67397	0.9583
1.34795	0.99403	1.67671	0.9858	2.33425	0.9854	1.47945	0.9866	2.53151	0.9859	4.50411	0.9576	3.64932	0.9721	6.87123	0.9565
1.4137	0.99384	1.74247	0.9854	2.4	0.9849	1.51233	0.9862	2.56438	0.9854	4.8	0.9561	3.8137	0.9709	8.67945	0.9548
1.47945	0.99364	1.93973	0.9851	2.46575	0.9844	1.54521	0.9855	2.59726	0.9848	4.96438	0.9546	4.30685	0.9698	9.20548	0.953
1.51233	0.99344	2.07123	0.9848	2.49863	0.9835	1.64384	0.9851	2.86027	0.9843	5.42466	0.9531	4.47123	0.9687	9.43562	0.9513
1.61096	0.99324	2.13699	0.9844	2.53151	0.983	1.67671	0.9844	2.89315	0.9832	5.65479	0.9516	4.76712	0.9676	10.0274	0.9496
1.70959	0.99304	2.20274	0.9841	2.56438	0.9825	1.74247	0.984	2.92603	0.9827	5.81918	0.9501	5.65479	0.9665	10.8822	0.9478
1.8411	0.99284	2.43288	0.9837	2.59726	0.982	1.8411	0.9836	3.15616	0.9821	6.67397	0.9486	6.24658	0.9654	12.9534	0.9461
1.87397	0.99264	2.46575	0.9834	2.63014	0.9815	1.93973	0.9832	3.48493	0.9811	6.87123	0.947	6.31233	0.9642	13.9068	0.9443
1.90685	0.99244	2.63014	0.9831	2.66301	0.981	1.9726	0.9825	3.58356	0.9805	6.90411	0.9455	6.54247	0.9631	14.7945	0.9426
1.93973	0.99205	2.76164	0.9827	2.72877	0.9806	2.20274	0.9821	3.61644	0.98	7.00274	0.944	6.67397	0.962	14.8274	0.9409
2.00548	0.99185	2.86027	0.9817	2.89315	0.9796	2.30137	0.9818	3.64932	0.9794	7.2	0.9425	6.90411	0.9609	14.8932	0.9391
2.13699	0.99145	2.89315	0.9814	2.92603	0.9786	2.33425	0.9814	3.68219	0.9789	7.7589	0.941	7.06849	0.9598	15.0904	0.9374
2.16986	0.99125	2.92603	0.981	3.02466	0.9781	2.4	0.981	3.87945	0.9783	8.25205	0.9395	7.2	0.9587	17.6877	0.9357
2.20274	0.99105	3.18904	0.9807	3.15616	0.9776	2.43288	0.9806	4.01096	0.9778	8.31781	0.938	7.23288	0.9575	17.7534	0.9339
2.26849	0.99065	3.22192	0.9803	3.25479	0.9772	2.46575	0.9803	4.2411	0.9773	8.87671	0.9365	7.59452	0.9564	17.7863	0.9322
2.43288	0.99046	3.32055	0.98	3.48493	0.9762	2.49863	0.9795	4.30685	0.9767	10.8822	0.9349	8.25205	0.9553	19.7589	0.9304
2.56438	0.99026	3.41918	0.9793	3.58356	0.9757	2.53151	0.9792	4.47123	0.9762	11.3096	0.9334	8.31781	0.9542	19.989	0.9286
2.59726	0.9897	3.45205	0.979	3.61644	0.9752	2.59726	0.9788	4.53699	0.9756	11.5397	0.9319	8.54795	0.9531	21.5671	0.9269
2.69589	0.9895	3.48493	0.9787	3.64932	0.9742	2.63014	0.9784	4.56986	0.9751	13.1836	0.9304	9.20548	0.952	23.2767	0.9251
2.72877	0.9893	3.58356	0.9783	3.68219	0.9737	2.66301	0.978	4.73425	0.9746	14.4658	0.9289	10.7836	0.9508	24.4603	0.9233
2.9589	0.9891	3.64932	0.9776	3.78082	0.9733	2.76164	0.9777	4.8	0.9735	14.7945	0.9274	11.1123	0.9497	24.8219	0.9215
3.05753	0.9889	3.71507	0.9773	3.8137	0.9728	2.89315	0.9765	5.29315	0.9729	17.6877	0.9259	12.3945	0.9486	25.7753	0.9196
3.15616	0.9885	3.74795	0.977	3.87945	0.9723	2.92603	0.9758	5.42466	0.9724	17.7863	0.9228	14.3671	0.9475	26.3671	0.9177
3.18904	0.9883	3.84658	0.9766	3.94521	0.9718	3.25479	0.9754	5.62192	0.9718	18.2795	0.9213	14.7945	0.9464	27.189	0.9158
3.22192	0.9881	4.01096	0.9763	4.01096	0.9713	3.32055	0.9751	5.65479	0.9713	20.4822	0.9198	15.0247	0.9453	31.6274	0.9138
3.25479	0.9879	4.3726	0.9756	4.04384	0.9708	3.48493	0.9747	5.7863	0.9708	20.5808	0.9183	15.0904	0.9441	37.4137	0.9116
3.28767	0.9875	4.43836	0.9753	4.07671	0.9703	3.58356	0.9743	6.04932	0.9702	21.2384	0.9168	17.5562	0.943	50.8274	0.9093
3.61644	0.9873	4.50411	0.9749	4.2411	0.9699	3.64932	0.9732	6.08219	0.9697	22.5534	0.9153	17.6877	0.9419	72.7562	0.9055
3.71507	0.9871	4.73425	0.9746	4.30685	0.9689	3.68219	0.9728	6.6411	0.9691	23.9342	0.9138	18.0493	0.9408	77.1945	0.9016
3.74795	0.9869	4.8	0.9742	4.47123	0.9684	3.71507	0.9724	6.90411	0.9686	24.4603	0.9123	18.1151	0.9397	79.8904	0.8977
3.78082	0.9867	4.83288	0.9739	4.53699	0.9679	3.74795	0.9721	7.00274	0.9681	24.9534	0.9107	18.8384	0.9385
3.84658	0.9865	5.03014	0.9736	4.56986	0.9674	3.8137	0.9717	7.06849	0.9675	27.8795	0.9091	20.4822	0.9374
3.94521	0.9863	5.06301	0.9732	4.76712	0.9669	3.84658	0.9713	8.12055	0.967	28.5041	0.9076	20.9425	0.9363
4.01096	0.9861	5.26027	0.9729	4.8	0.966	3.87945	0.971	8.25205	0.9659	31.2986	0.906	21.5671	0.9352
4.04384	0.9859	5.29315	0.9726	4.83288	0.9655	3.94521	0.9706	8.28493	0.9653	31.6274	0.9044	23.2767	0.9341
4.07671	0.9857	5.3589	0.9722	4.96438	0.965	4.01096	0.9702	8.87671	0.9648	35.8027	0.9028	24.1644	0.933
4.17534	0.9855	5.55616	0.9719	5.09589	0.9645	4.07671	0.9698	9.36986	0.9643	38.6959	0.9011	24.4603	0.9318
4.27397	0.9853	5.72055	0.9715	5.32603	0.964	4.3726	0.9691	10.8493	0.9637	39.4521	0.8994	25.7753	0.9307
4.3726	0.9847	5.91781	0.9712	5.42466	0.9635	4.43836	0.9687	10.8822	0.9626	39.5836	0.8977	27.189	0.9295
4.40548	0.9845	6.04932	0.9709	5.62192	0.9631	4.47123	0.9684	11.3096	0.9616	41.0301	0.896	28.5699	0.9284
4.43836	0.9843	6.08219	0.9702	5.65479	0.9621	4.56986	0.968	11.6384	0.961	41.7205	0.8943	29.063	0.9272
4.50411	0.9841	6.24658	0.9695	5.7863	0.9616	4.76712	0.9676	12.263	0.9605	46.9808	0.8925	31.6274	0.926
4.63562	0.9839	6.34521	0.9692	5.81918	0.9611	4.8	0.9672	13.1178	0.9599	110.663	0.8795	32.3836	0.9248
4.66849	0.9837	6.54247	0.9685	6.31233	0.9606	4.83288	0.9665	13.1836	0.9594			32.7123	0.9235
4.76712	0.9835	6.6411	0.9678	6.34521	0.9601	4.96438	0.9661	13.8411	0.9589			34.1918	0.9223
4.8	0.9833	7.13425	0.9675	6.67397	0.9596	5.03014	0.9657	14.4	0.9583			34.4548	0.9211
4.96438	0.9831	7.23288	0.9668	6.87123	0.9587	5.06301	0.9654	14.4658	0.9578			34.7836	0.9198
5.09589	0.9829	7.39726	0.9665	6.90411	0.9582	5.09589	0.965	14.9918	0.9572			36.7562	0.9186
5.2274	0.9827	7.46301	0.9661	7.00274	0.9577	5.3589	0.9646	15.0904	0.9567			37.0192	0.9173
5.42466	0.9825	7.59452	0.9658	7.06849	0.9572	5.55616	0.9643	15.7808	0.9561			38.7288	0.9161
5.55616	0.9823	7.98904	0.9654	7.2	0.9567	5.62192	0.9639	17.5562	0.9556			38.8932	0.9149
5.91781	0.9821	8.12055	0.9651	7.36438	0.9562	5.65479	0.9635	17.6548	0.9551			39.7479	0.9136
6.11507	0.9819	8.28493	0.9644	7.7589	0.9558	5.72055	0.9631	17.6877	0.9545			41.7205	0.9123
6.34521	0.9817	8.6137	0.9641	8.25205	0.9548	5.7863	0.9628	17.7863	0.954			46.2575	0.911
6.41096	0.9815	8.94247	0.9637	8.31781	0.9543	5.81918	0.9624	17.8849	0.9534			47.737	0.9096
6.57534	0.9813	9.1726	0.9634	8.54795	0.9538	6.08219	0.962	18.1151	0.9529			48.4274	0.9083
6.60822	0.9809	9.20548	0.9631	8.67945	0.9533	6.24658	0.9617	18.1479	0.9523			50.8274	0.9069
6.73973	0.9807	9.36986	0.9627	8.87671	0.9524	6.31233	0.9613	18.1808	0.9518			54.9699	0.9053
7.26575	0.9805	9.83014	0.9624	9.20548	0.9519	6.34521	0.9605	18.2795	0.9512			55.5616	0.9038
7.49589	0.9803	9.92877	0.962	9.43562	0.9514	6.54247	0.9602	18.6082	0.9507			57.1397	0.9022
7.56164	0.9801	10.8493	0.9617	10.0274	0.9509	6.6411	0.9598	18.8055	0.9502			58.3562	0.9006
7.69315	0.9799	11.1452	0.9614	10.5534	0.9504	6.67397	0.9594	18.8712	0.9496			72.7562	0.8982
7.98904	0.9797	11.3096	0.961	10.6521	0.9499	6.87123	0.9587	18.9699	0.9491			84	0.8945
8.12055	0.9795	11.7699	0.9607	10.7836	0.9494	7.23288	0.9583	21.2384	0.9485			120.822	0.8836
8.71233	0.9791	11.9671	0.9604	10.8822	0.9485	7.36438	0.9579	22.3562	0.9474
9.00822	0.9789	12.1315	0.96	11.1123	0.948	7.46301	0.9576	22.4877	0.9469
9.0411	0.9787	12.5589	0.9597	11.3096	0.947	7.7589	0.9572	22.5534	0.9463
9.13973	0.9785	12.9534	0.9593	11.5397	0.9465	7.98904	0.9568	23.0137	0.9452
9.30411	0.9783	13.1507	0.9587	11.6384	0.946	8.25205	0.9561	23.9014	0.9447
9.40274	0.9779	13.2822	0.9583	12.263	0.9456	8.28493	0.9557	23.9342	0.9441
9.46849	0.9777	13.4466	0.958	12.3945	0.9451	8.31781	0.9553	23.9671	0.9436
9.53425	0.9775	13.5452	0.9576	13.1178	0.9446	8.54795	0.955	24.0658	0.943
9.79726	0.9773	13.611	0.9573	13.1836	0.9441	8.6137	0.9546	24.3945	0.9424
9.89589	0.9771	13.8411	0.957	13.9726	0.9436	8.67945	0.9542	25.5123	0.9419
9.96164	0.9769	13.874	0.9566	14.4658	0.9431	8.87671	0.9538	26.3671	0.9413
10.0932	0.9767	13.9068	0.9563	14.7945	0.9426	8.94247	0.9535	26.4329	0.9407
10.1918	0.9765	13.9726	0.9559	15.0904	0.9421	9.1726	0.9531	27.189	0.9402
10.7178	0.9763	14.3671	0.9556	17.063	0.9417	9.20548	0.9527	27.3863	0.9396
10.8164	0.9759	14.4	0.9553	17.5562	0.9412	9.43562	0.9523	28.5699	0.939
11.8356	0.9757	14.6301	0.9549	17.6877	0.9407	9.83014	0.952	28.9644	0.9384
11.8685	0.9755	14.8274	0.9546	17.7534	0.9402	9.92877	0.9516	30.5096	0.9378
11.9342	0.9753	14.8932	0.9543	17.7863	0.9397	10.0274	0.9512	30.8055	0.9372
12.1644	0.9751	14.9918	0.9539	18.0493	0.9392	10.5534	0.9509	31.2986	0.9366
12.4274	0.9749	15.0247	0.9536	18.1151	0.9387	10.6521	0.9505	31.3315	0.936
12.6247	0.9745	15.7808	0.9532	18.1808	0.9383	10.7836	0.9501	32.7781	0.9354
12.6575	0.9743	15.9452	0.9529	18.2795	0.9378	10.8822	0.9497	33.2384	0.9347
12.8219	0.9741	16.2082	0.9526	18.8055	0.9373	11.1123	0.9494	33.337	0.9341
12.8548	0.9739	16.6685	0.9522	18.8384	0.9368	11.1452	0.949	33.9945	0.9335
12.9534	0.9737	17.6548	0.9519	18.9699	0.9363	11.3096	0.9479	34.3233	0.9328
13.1836	0.9736	17.6877	0.9515	19.7589	0.9358	11.5397	0.9475	35.7699	0.9322
13.2164	0.9734	17.7863	0.9512	19.9233	0.9353	11.7699	0.9471	35.8027	0.9315
13.3479	0.973	17.8192	0.9509	19.989	0.9349	11.9671	0.9468	38.6959	0.9308
13.6438	0.9728	17.8849	0.9505	20.4822	0.9344	12.1315	0.9464	41.0301	0.9302
13.9397	0.9726	18.1479	0.9502	20.5808	0.9339	12.263	0.946	42.7397	0.9294
13.9726	0.9724	18.1808	0.9498	20.9425	0.9334	12.3945	0.9456	46.7178	0.9287
14.137	0.9722	18.6082	0.9495	21.2384	0.9329	12.5589	0.9453	50.5973	0.928
14.2685	0.972	18.7726	0.9492	21.5671	0.9324	13.1178	0.9449	52.4055	0.9272
14.5315	0.9718	18.8712	0.9488	22.3562	0.9319	13.1507	0.9442	53.2603	0.9264
14.7616	0.9716	19.0356	0.9485	22.4877	0.9315	13.1836	0.9438	54.9699	0.9256
14.8603	0.9714	19.5288	0.9478	22.5534	0.931	13.4466	0.9434	60.8219	0.9247
14.9918	0.971	19.5945	0.9475	23.2767	0.9305	13.5452	0.943	62.4	0.9238
15.1233	0.9708	19.7589	0.9471	23.9342	0.93	13.611	0.9427	72.7562	0.9227
15.189	0.9704	19.8247	0.9468	24.0658	0.9295	13.874	0.9423	93.5342	0.9213
15.2877	0.9702	19.8904	0.9464	24.1644	0.929	13.9726	0.9415
15.6822	0.97	20.811	0.9461	24.4603	0.9285	14.4658	0.9412
16.3726	0.9698	21.0082	0.9457	24.5918	0.928	14.6301	0.9408
16.6027	0.9696	21.2055	0.9454	25.1178	0.9275	14.7945	0.9404
17.0959	0.9694	21.3699	0.9451	25.7753	0.927	16.2082	0.9401
17.4575	0.9692	21.7973	0.9447	25.874	0.9264	16.6685	0.9397
17.5233	0.969	22.2575	0.9444	26.3671	0.9259	17.063	0.9393
17.6219	0.9688	22.3562	0.944	27.189	0.9254	17.5562	0.9389
17.6877	0.9686	23.0137	0.9434	27.3863	0.9249	17.6877	0.9386
17.8849	0.9684	23.9014	0.943	27.8795	0.9238	17.7534	0.9382
18.1808	0.9682	23.9671	0.9427	28.5041	0.9233	17.7863	0.9378
18.5753	0.968	24.0986	0.9423	28.5699	0.9227	17.8192	0.9375
18.7397	0.9678	24.1315	0.942	28.9644	0.9222	18.0493	0.9371
18.7726	0.9674	24.1644	0.9416	29.063	0.9216	18.1808	0.9367
18.9699	0.9672	24.3945	0.9413	30.2466	0.9211	18.2795	0.9363
19.0685	0.967	24.5918	0.9409	30.5096	0.9205	18.7726	0.936
19.2	0.9668	24.8219	0.9406	31.2986	0.9199	18.8055	0.9356
19.3644	0.9666	24.9534	0.9403	31.6274	0.9194	18.8384	0.9352
19.5288	0.9664	25.3151	0.9399	32.3836	0.9188	18.9699	0.9348
19.6932	0.9662	25.5123	0.9396	32.7123	0.9182	19.0356	0.9345
19.9562	0.9658	26.137	0.9392	33.337	0.9177	19.5288	0.9341
20.2521	0.9656	26.2685	0.9389	34.1918	0.9171	19.5945	0.9337
20.3507	0.9654	26.4329	0.9385	34.3233	0.9165	19.7589	0.9334
20.4164	0.9652	28.1425	0.9381	35.8027	0.9159	19.8247	0.933
20.4822	0.965	30.1479	0.9378	37.4137	0.9152	19.8904	0.9326
21.074	0.9648	30.411	0.9374	38.6959	0.9146	19.9233	0.9322
21.1397	0.9646	30.8055	0.9371	38.7288	0.914	19.989	0.9319
21.3041	0.9644	31.3315	0.9367	39.4521	0.9133	20.4822	0.9315
21.337	0.9642	31.6274	0.9363	39.5836	0.9127	20.5808	0.9311
21.3699	0.964	32.7781	0.936	39.7479	0.912	20.811	0.9307
21.5671	0.9638	33.2384	0.9356	40.8	0.9114	20.9425	0.9304
21.6	0.9636	33.2712	0.9352	41.0301	0.9107	21.0082	0.93
21.6658	0.9632	33.9945	0.9348	41.7205	0.91	21.2055	0.9296
21.8959	0.963	34.1589	0.9344	42.7397	0.9094	21.5671	0.9292
22.126	0.9628	34.4548	0.9341	46.2575	0.9087	21.7973	0.9289
22.2247	0.9626	34.7836	0.9337	46.7178	0.908	22.2575	0.9285
22.3233	0.9624	34.8822	0.9333	46.9808	0.9073	22.3562	0.9281
22.4219	0.9622	35.5068	0.9329	47.737	0.9067	22.4877	0.9278
22.6849	0.962	35.7699	0.9325	50.8274	0.9059	24.0658	0.9274
22.8164	0.9618	36.7562	0.9321	54.9699	0.9052	24.0986	0.927
22.8493	0.9616	37.0192	0.9317	55.5616	0.9044	24.1315	0.9266
23.0137	0.9614	37.4466	0.9314	72.7562	0.9033	24.5918	0.9262
23.0466	0.9612	38.4329	0.931	79.8904	0.9022	25.1178	0.9259
23.1123	0.961	38.8932	0.9306			25.3151	0.9255
23.211	0.9608	41.4247	0.9301			25.7753	0.9251
23.4411	0.9606	41.7863	0.9297			26.2685	0.9247
23.5726	0.9604	42.3123	0.9293			26.3671	0.9243
23.6055	0.9602	42.7397	0.9289			27.3863	0.9239
23.7041	0.96	43.1014	0.9285			27.8795	0.9235
23.9342	0.9598	43.6274	0.928			28.1425	0.9231
24.0658	0.9596	44.1534	0.9276			28.5041	0.9227
24.526	0.9594	44.8438	0.9272			29.063	0.9223
24.5918	0.9592	46.9808	0.9267			30.1479	0.9219
24.7233	0.9589	48.4274	0.9263			30.2466	0.9215
24.789	0.9587	49.7425	0.9258			30.411	0.9211
24.8219	0.9585	50.5973	0.9254			30.5096	0.9207
25.0192	0.9583	51.2548	0.9249			32.3836	0.9203
25.3808	0.9581	51.4192	0.9244			33.2712	0.9199
25.611	0.9579	52.4055	0.9239			33.337	0.9195
25.8411	0.9577	53.2603	0.9235			34.1589	0.9191
26.1699	0.9575	53.9507	0.923			34.1918	0.9187
26.2027	0.9571	57.1397	0.9225			34.3233	0.9182
26.2356	0.9567	58.3562	0.922			34.8822	0.9178
26.663	0.9565	60.8219	0.9214			35.5068	0.9174
27.0247	0.9563	62.4	0.9209			37.4137	0.917
27.0575	0.956	64.7014	0.9204			37.4466	0.9165
27.5178	0.9558	68.7781	0.9198			38.4329	0.9161
27.5836	0.9556	73.1178	0.9192			38.7288	0.9156
27.8466	0.9554	77.1945	0.9185			39.4521	0.9152
28.1096	0.9552	80.4164	0.9178			39.7479	0.9147
28.2082	0.955	84	0.917			40.8	0.9142
28.274	0.9548	91.2329	0.9161			41.0301	0.9138
28.3068	0.9546	93.5342	0.9152			41.4247	0.9133
28.8329	0.9543	110.663	0.9137			41.7205	0.9128
29.589	0.9541	120.822	0.9105			41.7863	0.9124
29.7534	0.9539					42.3123	0.9119
29.9507	0.9537					42.7397	0.9109
30.2466	0.9533					43.1014	0.9104
30.2795	0.953					43.6274	0.9099
30.3452	0.9528					44.1534	0.9095
30.4438	0.9526					44.8438	0.909
30.5096	0.9524					46.2575	0.9085
30.9699	0.9522					46.7178	0.908
31.463	0.952					46.9808	0.907
31.5945	0.9517					47.737	0.9065
31.726	0.9513					50.8274	0.9059
31.7589	0.9511					51.2548	0.9054
31.8247	0.9509					51.4192	0.9048
31.9233	0.9506					55.5616	0.9043
32.3836	0.9504					64.7014	0.9036
32.4822	0.9502					68.7781	0.9029
32.5479	0.95					73.1178	0.9022
32.7452	0.9497					79.8904	0.9013
33.074	0.9495					80.4164	0.9004
33.2712	0.9493					91.2329	0.8993
33.4685	0.9491
34.2247	0.9488
34.4877	0.9486
34.8493	0.9484
34.8822	0.9482
35.211	0.9479
35.6712	0.9477
37.0192	0.9475
37.1178	0.9472
37.6767	0.947
37.9068	0.9468
37.9397	0.9465
38.3671	0.9463
38.4329	0.946
39.189	0.9458
39.3205	0.9456
40.1096	0.9453
40.1425	0.9448
40.5699	0.9446
41.063	0.9443
41.1288	0.9441
42.3123	0.9438
42.4767	0.9436
42.8712	0.9434
43.6932	0.9431
43.726	0.9429
44.2849	0.9426
45.074	0.9423
45.3041	0.9421
46.0274	0.9418
48.8219	0.9416
49.2822	0.9413
51.8466	0.941
52.6356	0.9407
52.7342	0.9404
58.389	0.9401
60.8548	0.9398
62.4986	0.9395
63.6164	0.9392
63.6493	0.9389
66.1808	0.9386
69.5671	0.9382
70.8822	0.9379
72.0658	0.9375
73.2822	0.9371
76.6027	0.9367
85.2822	0.9363
88.0767	0.9358
89.2603	0.9353
93.8959	0.9347
101.129	0.9341
108.658	0.9334
136.373	0.9317
151.43	0.9288

## Sheet: SM_OS_sq_ocd
S2 Table H
Charlson 0		Charlson 1		Charlson 2+		COPD		Diabetes		CHF		PVD		CVD
Squamous		Squamous		Squamous		Squamous		Squamous		Squamous		Squamous		Squamous
CHEMO		CHEMO		Chemo		CHEMO		CHEMO		CHEMO		CHEMO		CHEMO
Months	% Alive	Months	% Alive	Months	% Alive	Months	% Alive	Months	% Alive	Months	% Alive	Months	% Alive	Months	% Alive
0.131507	0.9985	0.131507	0.99818	0.0986301	0.99885	0.131507	0.99837	0.263014	0.99856	0.0986301	0.99648	0.0986301	0.99722	0.460274	0.99528
0.328767	0.99775	0.230137	0.99726	0.361644	0.9977	0.230137	0.99756	0.361644	0.99712	0.394521	0.99296	0.394521	0.99444	0.756164	0.99057
0.821918	0.99701	0.263014	0.99635	0.394521	0.99655	0.361644	0.99674	0.394521	0.99568	0.427397	0.9894	0.460274	0.99167	1.47945	0.9858
0.986301	0.99626	0.427397	0.99544	0.460274	0.9954	0.460274	0.99593	0.756164	0.99424	0.657534	0.9859	0.526027	0.9889	2.00548	0.9811
1.08493	0.99551	0.789041	0.99453	0.526027	0.99425	0.526027	0.99511	0.920548	0.9928	0.920548	0.9824	0.756164	0.9861	2.59726	0.9764
1.47945	0.99401	0.854795	0.99361	0.657534	0.9931	0.657534	0.9943	0.953425	0.99135	0.953425	0.9789	0.953425	0.9833	2.63014	0.9717
1.70959	0.99326	0.920548	0.99179	0.756164	0.99194	0.756164	0.99349	1.15068	0.9899	1.15068	0.9754	1.38082	0.9806	3.68219	0.967
1.80822	0.99251	1.21644	0.99088	0.953425	0.99079	0.789041	0.99267	1.21644	0.9885	1.21644	0.9718	2.00548	0.9778	4.17534	0.9575
2.03836	0.99177	1.38082	0.99	1.15068	0.9896	0.854795	0.99186	1.38082	0.987	2.00548	0.9683	2.23562	0.975	5.09589	0.9528
2.56438	0.99102	1.4137	0.9891	1.21644	0.9885	1.15068	0.99104	1.47945	0.9856	2.76164	0.9648	2.59726	0.9722	5.49041	0.9481
2.63014	0.99027	2.00548	0.9881	1.38082	0.9873	1.21644	0.99023	1.9726	0.9827	3.05753	0.9613	3.05753	0.9694	7.66027	0.9434
3.22192	0.9895	2.03836	0.9872	1.47945	0.9862	1.38082	0.9894	2.00548	0.9813	3.68219	0.9577	3.68219	0.9667	11.737	0.9387
4.40548	0.9888	2.20274	0.9863	1.64384	0.985	1.4137	0.9886	2.9589	0.9798	3.71507	0.9542	3.71507	0.9611	14.9918	0.934
4.89863	0.988	2.63014	0.9854	1.87397	0.9839	1.47945	0.9878	3.15616	0.9784	4.07671	0.9507	5.49041	0.9583	15.5836	0.9292
5.2274	0.9873	2.89315	0.9845	1.9726	0.9816	1.87397	0.987	3.68219	0.9769	4.17534	0.9472	6.08219	0.9556	17.4575	0.9245
5.29315	0.9865	2.9589	0.9836	2.00548	0.9804	1.9726	0.9862	3.74795	0.9755	4.20822	0.9437	7.72603	0.9528	18.8384	0.9198
6.04932	0.9858	3.15616	0.9827	2.23562	0.9793	2.00548	0.9853	3.87945	0.9741	4.73425	0.9401	8.15342	0.95	19.5945	0.9151
6.93699	0.985	3.18904	0.9818	2.49863	0.9781	2.03836	0.9845	4.17534	0.9712	4.83288	0.9366	11.6055	0.9472	24.5589	0.9104
7.49589	0.9843	3.71507	0.9808	2.59726	0.977	2.20274	0.9837	4.20822	0.9697	5.09589	0.9331	11.737	0.9444	28.4055	0.9053
7.52877	0.9835	3.87945	0.979	2.76164	0.9758	2.23562	0.9829	4.50411	0.9683	6.08219	0.9296	12.6575	0.9417	44.3836	0.8973
7.6274	0.9828	4.17534	0.9781	2.9589	0.9747	2.49863	0.9821	5.06301	0.9669	7.66027	0.9261	14.7616	0.9389
7.82466	0.9813	4.40548	0.9772	3.05753	0.9735	2.59726	0.9813	5.09589	0.9654	9.43562	0.9225	15.0575	0.9361
7.85753	0.9798	4.50411	0.9763	3.68219	0.9724	2.76164	0.9805	5.49041	0.964	10.0603	0.919	16.5699	0.9333
8.02192	0.979	4.83288	0.9754	3.71507	0.9689	2.89315	0.9796	5.85205	0.9625	11.737	0.9155	18.8384	0.9306
8.08767	0.9783	4.86575	0.9745	3.74795	0.9678	2.9589	0.978	5.98356	0.9611	12.526	0.912	19.463	0.9278
8.12055	0.9775	5.39178	0.9735	4.07671	0.9666	3.18904	0.9772	6.08219	0.9597	12.6904	0.9085	20.5151	0.925
8.51507	0.9768	5.85205	0.9726	4.17534	0.9643	3.68219	0.9764	6.24658	0.9582	14.7945	0.9049	21.2055	0.9222
8.87671	0.976	6.2137	0.9717	4.20822	0.9632	3.71507	0.9748	7.66027	0.9568	15.189	0.9014	22.6849	0.9194
9.46849	0.9753	6.24658	0.9708	4.40548	0.962	3.74795	0.9739	8.67945	0.9553	17.4575	0.8979	23.2767	0.9167
9.73151	0.9738	6.57534	0.9699	4.73425	0.9609	3.87945	0.9731	10.0603	0.9539	18.2137	0.8908	24.2301	0.9139
9.99452	0.9731	6.67397	0.969	5.06301	0.9597	4.07671	0.9723	10.9151	0.9524	18.7068	0.8873	24.5589	0.9111
10.0274	0.9723	7.6274	0.9681	5.09589	0.9586	4.17534	0.9707	12.6904	0.951	19.463	0.8838	25.5781	0.9083
10.7178	0.9716	7.72603	0.9672	5.49041	0.9574	4.40548	0.9699	13.3479	0.9496	20.5151	0.8803	28.4055	0.9053
10.8822	0.9708	7.95616	0.9662	5.98356	0.9563	4.86575	0.9691	15.4849	0.9467	20.6466	0.8768	47.5068	0.9014
12.5589	0.9701	8.31781	0.9653	6.08219	0.9551	5.39178	0.9682	16.5699	0.9452	23.2767	0.8731	106.323	0.8753
12.6904	0.9693	8.67945	0.9644	7.66027	0.954	5.98356	0.9674	18.2137	0.9438	24.0986	0.8694
13.1178	0.9686	9.07397	0.9635	7.92329	0.9528	6.08219	0.9666	18.2466	0.9424	25.4795	0.8658
13.1507	0.9678	9.50137	0.9626	8.15342	0.9517	6.2137	0.9658	18.7068	0.9409	26.5644	0.8619
14.137	0.9671	9.56712	0.9617	8.28493	0.9505	6.57534	0.965	19.463	0.9395	57.5014	0.8538
15.189	0.9663	10.0932	0.9608	9.43562	0.9494	6.67397	0.9642	19.5945	0.9366
15.5178	0.9656	11.1452	0.9599	10.0603	0.9482	7.6274	0.9634	20.5151	0.9352
16.274	0.9648	11.4082	0.9589	10.9151	0.9471	7.66027	0.9625	20.9753	0.9337
17.0959	0.9641	11.7041	0.958	11.6055	0.9459	7.95616	0.9617	21.7315	0.9323
17.6219	0.9633	11.9014	0.9571	11.737	0.9448	8.15342	0.9609	21.863	0.9308
17.7205	0.9626	12.0658	0.9562	12.6575	0.9436	8.31781	0.9601	22.0274	0.9294
17.9178	0.9618	12.526	0.9544	12.6904	0.9425	9.07397	0.9593	22.2247	0.928
18.3123	0.9611	12.5589	0.9535	14.7945	0.9413	9.43562	0.9585	23.2767	0.9265
18.3781	0.9603	12.5918	0.9526	14.9918	0.9402	9.50137	0.9577	23.5397	0.9251
18.5425	0.9596	12.8219	0.9507	15.0575	0.939	9.56712	0.9568	23.7041	0.9236
19.0685	0.9588	13.3479	0.9498	15.189	0.9379	10.0603	0.956	24.0986	0.9222
19.6603	0.9581	14.2356	0.9489	15.3863	0.9367	10.0932	0.9552	25.3479	0.9207
20.1534	0.9573	14.4986	0.948	15.5836	0.9356	10.9151	0.9544	25.5781	0.9193
22.2575	0.9566	14.7616	0.9471	16.5699	0.9344	11.1452	0.9536	29.2274	0.9177
23.737	0.9558	15.4849	0.9443	17.4575	0.9333	11.4082	0.9528	31.7589	0.9161
23.9671	0.9551	15.5836	0.9434	18.2137	0.931	11.6055	0.952	44.3836	0.9139
26.7288	0.9543	15.6822	0.9425	18.2466	0.9298	11.7041	0.9511	47.5068	0.9116
26.8603	0.9535	15.7808	0.9416	18.7068	0.9287	11.737	0.9503	57.5014	0.909
28.2082	0.9528	16.5041	0.9407	18.8384	0.9275	11.9014	0.9495	66.0164	0.9053
28.274	0.952	18.0164	0.9398	19.463	0.9264	12.0658	0.9487	68.4822	0.9016
30.4767	0.9512	18.7726	0.9389	19.5945	0.9252	12.526	0.9479	94.8164	0.898
30.674	0.9504	19.5945	0.938	20.4164	0.9241	12.5918	0.9471	118.389	0.8925
32.2192	0.9495	19.726	0.937	20.5151	0.9229	12.6575	0.9463
32.3178	0.9487	19.7918	0.9361	20.6466	0.9217	12.8219	0.9454
40.2411	0.9478	19.989	0.9352	21.2055	0.9206	14.2356	0.9446
47.6055	0.9468	20.9425	0.9343	21.7315	0.9194	14.4986	0.9438
50.8932	0.9459	20.9753	0.9334	23.2767	0.9183	14.7945	0.943
56.4164	0.9448	21.4685	0.9325	23.5397	0.9171	14.9918	0.9422
57.0082	0.9438	21.6658	0.9316	23.7041	0.916	15.0575	0.9414
57.8959	0.9427	21.863	0.9307	24.0986	0.9148	15.189	0.9406
60.526	0.9414	22.0274	0.9297	24.2301	0.9136	15.4849	0.9397
62.8932	0.9402	22.2247	0.9288	24.5589	0.9125	15.5836	0.9381
74.5973	0.939	22.5534	0.9279	25.3479	0.9113	15.6822	0.9373
75.2877	0.9376	22.6849	0.927	25.4795	0.9101	15.7808	0.9365
81.5671	0.9363	23.0795	0.9261	25.5781	0.909	16.5041	0.9357
82.0603	0.9349	24.263	0.9252	26.5644	0.9077	17.4575	0.9349
99.2219	0.9329	24.2959	0.9243	28.4055	0.9065	18.0164	0.934
156.099	0.9274	25.0192	0.9234	28.8	0.9052	18.2137	0.9332
		26.2356	0.9224	36.6575	0.9036	18.2466	0.9324
		28.5699	0.9215	44.3836	0.9018	18.7068	0.9316
		29.2274	0.9206	47.5068	0.8999	18.7726	0.9308
		31.7589	0.9196	57.5014	0.8974	18.8384	0.93
		32.7123	0.9187	66.0164	0.894	19.463	0.9292
		35.8685	0.9177	94.8164	0.8889	19.7918	0.9283
		36.9205	0.9167	106.323	0.8837	19.989	0.9275
		39.1233	0.9157			20.6466	0.9267
		40.6027	0.9146			20.9425	0.9259
		42.8712	0.9135			21.4685	0.9251
		43.463	0.9125			21.6658	0.9243
		49.4795	0.9113			21.7315	0.9235
		56.8438	0.9099			22.5534	0.9226
		56.9096	0.9086			23.0795	0.9218
		68.4822	0.9069			23.2767	0.921
		73.2493	0.9052			23.5397	0.9202
		73.6767	0.9034			23.7041	0.9194
		79.5616	0.9014			24.2301	0.9185
		85.4137	0.8994			24.263	0.9177
		91.2	0.8969			24.2959	0.9169
		102.411	0.894			24.5589	0.9161
		118.389	0.8864			25.0192	0.9153
						25.3479	0.9144
						25.4795	0.9136
						25.5781	0.9128
						26.2356	0.9119
						26.5644	0.9111
						28.5699	0.9102
						32.7123	0.9093
						35.8685	0.9084
						36.6575	0.9074
						36.9205	0.9065
						39.1233	0.9055
						40.6027	0.9045
						42.8712	0.9035
						43.463	0.9024
						44.3836	0.9014
						49.4795	0.9002
						56.8438	0.899
						56.9096	0.8977
						57.5014	0.8964
						66.0164	0.8948
						73.2493	0.8932
						73.6767	0.8916
						79.5616	0.8894
						85.4137	0.8873
						91.2	0.8848
						94.8164	0.8823
						102.411	0.8797
						106.323	0.8768
